# Supplementary material for: Dataset of optimized structures of reduced graphene-oxide with metal ions: Role of oxygen functional groups in metal ion adsorption
Source: Data Brief. 2025 Oct 10;63:112161. doi: 10.1016/j.dib.2025.112161 (PMC12607040; doi:10.1016/j.dib.2025.112161)
Supplement: Supplementary file 1 [file mmc1.zip]

Archive with 22 entries (22 files):
- Optimized Geometries Malcek/ccor_rGO_b3lyp_gd3_6311gss.xyz
- Optimized Geometries Malcek/ccor_rGO_CoII_COOH_b3lyp_gd3_6311gss.xyz
- Optimized Geometries Malcek/ccor_rGO_CoII_O_b3lyp_gd3_6311gss.xyz
- Optimized Geometries Malcek/ccor_rGO_CoII_OH_b3lyp_gd3_6311gss.xyz
- Optimized Geometries Malcek/ccor_rGO_CrII_COOH_b3lyp_gd3_6311gss.xyz
- Optimized Geometries Malcek/ccor_rGO_CrII_O_b3lyp_gd3_6311gss.xyz
- Optimized Geometries Malcek/ccor_rGO_CrII_OH_b3lyp_gd3_6311gss.xyz
- Optimized Geometries Malcek/ccor_rGO_CuII_COOH_b3lyp_gd3_6311gss.xyz
- Optimized Geometries Malcek/ccor_rGO_CuII_O_b3lyp_gd3_6311gss.xyz
- Optimized Geometries Malcek/ccor_rGO_CuII_OH_b3lyp_gd3_6311gss.xyz
- Optimized Geometries Malcek/ccor_rGO_FeII_COOH_b3lyp_gd3_6311gss.xyz
- Optimized Geometries Malcek/ccor_rGO_FeII_O_b3lyp_gd3_6311gss.xyz
- Optimized Geometries Malcek/ccor_rGO_FeII_OH_b3lyp_gd3_6311gss.xyz
- Optimized Geometries Malcek/ccor_rGO_MnII_COOH_b3lyp_gd3_6311gss.xyz
- Optimized Geometries Malcek/ccor_rGO_MnII_O_b3lyp_gd3_6311gss.xyz
- Optimized Geometries Malcek/ccor_rGO_MnII_OH_b3lyp_gd3_6311gss.xyz
- Optimized Geometries Malcek/ccor_rGO_NiII_COOH_b3lyp_gd3_6311gss.xyz
- Optimized Geometries Malcek/ccor_rGO_NiII_O_b3lyp_gd3_6311gss.xyz
- Optimized Geometries Malcek/ccor_rGO_NiII_OH_b3lyp_gd3_6311gss.xyz
- Optimized Geometries Malcek/ccor_rGO_ZnII_COOH_b3lyp_gd3_6311gss.xyz
- Optimized Geometries Malcek/ccor_rGO_ZnII_O_b3lyp_gd3_6311gss.xyz
- Optimized Geometries Malcek/ccor_rGO_ZnII_OH_b3lyp_gd3_6311gss.xyz
