# Supplementary material for: Dataset of optimized structures of reduced graphene-oxide with metal ions: Role of oxygen functional groups in metal ion adsorption
Source: Data Brief. 2025 Oct 10;63:112161. doi: 10.1016/j.dib.2025.112161 (PMC12607040; doi:10.1016/j.dib.2025.112161)
Supplement: Supplementary file 1 [file mmc1.zip › Optimized Geometries Malcek/ccor_rGO_b3lyp_gd3_6311gss.xyz]

78

      C        -0.602667    1.457338    0.209741
      C        -1.675414   -0.760318    0.254551
      C        -1.761023    0.668715    0.150958
      C        -0.376817   -1.389835    0.268024
      C         0.693288    0.834755    0.244409
      C         0.795702   -0.581798    0.181012
      C        -2.851285   -1.520848    0.208603
      C        -2.807837   -2.959624    0.475540
      C        -0.247331   -2.788531    0.233811
      C        -1.406098   -3.641343    0.489465
      C        -3.041064    1.283561   -0.050310
      C        -4.202696    0.486657   -0.179036
      C        -4.107294   -0.930625   -0.060738
      C         0.995822   -3.405002   -0.003028
      C         2.073346   -1.193886    0.039466
      C         2.165198   -2.604192   -0.089433
      C         3.249103   -0.395262   -0.029633
      C         1.860800    1.608605    0.263596
      C         3.124062    1.014662    0.099387
      C         1.761902    3.072241    0.611379
      C        -0.699820    2.886373    0.114296
      C         0.448126    3.688462    0.190887
      C        -1.970011    3.494036   -0.093818
      C        -3.138892    2.693088   -0.177432
      C        -4.413420    3.301998   -0.405240
      C        -5.545863    2.496344   -0.519157
      C        -5.469788    1.099883   -0.422409
      C        -2.062849    4.912065   -0.229441
      C        -3.358719    5.499110   -0.438757
      C        -4.476229    4.733270   -0.522750
      C         0.358194    5.084036    0.028908
      C        -0.896802    5.675950   -0.172680
      C         2.965903    3.881919    0.170130
      C         2.802715    5.304271    0.066250
      C         1.573936    5.879240    0.030775
      C         4.295426    1.835789   -0.000487
      C         4.166283    3.255998   -0.002388
      C         4.532840   -1.016187   -0.215552
      C         5.696077   -0.157105   -0.272831
      C         5.541744    1.218698   -0.174845
      C         3.435985   -3.211683   -0.288769
      C         4.586346   -2.413457   -0.341654
      C         1.084442   -4.829791   -0.156795
      C         2.368444   -5.403072   -0.380555
      C         3.497019   -4.632387   -0.434779
      C        -1.334384   -5.072264    0.148367
      C        -0.090165   -5.613410   -0.121848
      C        -3.968024   -3.793429    0.121415
      C        -3.788371   -5.205070    0.097522
      C        -2.552505   -5.805413    0.110455
      C        -6.615876    0.258035   -0.567975
      C        -5.268757   -1.744691   -0.225683
      C        -6.515097   -1.101452   -0.483746
      C        -5.156093   -3.155374   -0.175101
      O        -2.135309   -3.333370    1.682825
      O         1.780402    3.057650    2.084983
      C         7.069945   -0.697575   -0.446830
      O         7.389587   -1.861630   -0.556473
      O         8.018299    0.279422   -0.475988
      H        -3.424665    6.577618   -0.535606
      H        -6.511081    2.960828   -0.694958
      H        -5.444892    5.193063   -0.687443
      H        -7.577741    0.722454   -0.756853
      H        -7.397581   -1.719526   -0.610954
      H        -0.961275    6.752485   -0.296606
      H         3.694148    5.916988   -0.023832
      H         1.477405    6.955508   -0.063214
      H        -4.672585   -5.824137   -0.014382
      H        -2.490236   -6.883916    0.008435
      H        -6.035516   -3.753404   -0.394727
      H         5.056210    3.849732   -0.190929
      H         6.419348    1.847036   -0.244307
      H         4.465842   -5.092422   -0.594981
      H        -0.011634   -6.676416   -0.329039
      H         5.544471   -2.888857   -0.483546
      H         2.439691   -6.478605   -0.503064
      H         1.695514    3.976288    2.371258
      H         8.861992   -0.180156   -0.589507
