# Supplementary material for: Dataset of optimized structures of reduced graphene-oxide with metal ions: Role of oxygen functional groups in metal ion adsorption
Source: Data Brief. 2025 Oct 10;63:112161. doi: 10.1016/j.dib.2025.112161 (PMC12607040; doi:10.1016/j.dib.2025.112161)
Supplement: Supplementary file 1 [file mmc1.zip › Optimized Geometries Malcek/ccor_rGO_CoII_COOH_b3lyp_gd3_6311gss.xyz]

79

      C        -1.512019    1.367911    0.222201
      C        -2.104098   -1.024338    0.257459
      C        -2.481359    0.357179    0.151400
      C        -0.702896   -1.372902    0.283977
      C        -0.115146    1.025966    0.270556
      C         0.278032   -0.340111    0.211169
      C        -3.095414   -2.010787    0.199502
      C        -2.755121   -3.412179    0.459983
      C        -0.287230   -2.714071    0.252426
      C        -1.251546   -3.788191    0.487904
      C        -3.858890    0.694132   -0.063365
      C        -4.829431   -0.325557   -0.201781
      C        -4.445065   -1.692595   -0.079375
      C         1.058911   -3.061501    0.033004
      C         1.655411   -0.676122    0.085630
      C         2.038879   -2.037034   -0.040572
      C         2.640627    0.349146    0.027744
      C         0.866813    2.025030    0.297409
      C         2.226795    1.704604    0.144410
      C         0.464103    3.437660    0.640255
      C        -1.900521    2.746152    0.121715
      C        -0.944401    3.768546    0.206965
      C        -3.266657    3.078286   -0.103532
      C        -4.244093    2.052892   -0.196906
      C        -5.614733    2.385871   -0.440707
      C        -6.556350    1.363898   -0.562893
      C        -6.193423    0.012548   -0.459410
      C        -3.648877    4.446306   -0.247032
      C        -5.036045    4.754223   -0.473891
      C        -5.971166    3.773746   -0.566146
      C        -1.318870    5.114498    0.038611
      C        -2.666271    5.435876   -0.180539
      C         1.478656    4.480439    0.212090
      C         1.026054    5.840298    0.105989
      C        -0.294207    6.146124    0.053080
      C         3.201377    2.754659    0.044595
      C         2.783615    4.120081    0.047438
      C         4.024264    0.002337   -0.136435
      C         4.977884    1.087908   -0.210575
      C         4.544947    2.409184   -0.129585
      C         3.409703   -2.370929   -0.231402
      C         4.368881   -1.351039   -0.273598
      C         1.440786   -4.437790   -0.121980
      C         2.817162   -4.735015   -0.336246
      C         3.763971   -3.748267   -0.381646
      C        -0.879632   -5.174013    0.149883
      C         0.453531   -5.448219   -0.100902
      C        -3.718052   -4.466112    0.096907
      C        -3.252307   -5.811419    0.070055
      C        -1.918486   -6.144378    0.095362
      C        -7.140471   -1.047298   -0.613914
      C        -5.411591   -2.728109   -0.255003
      C        -6.762133   -2.358012   -0.525476
      C        -5.010647   -4.087519   -0.204904
      O        -2.036517   -3.641745    1.684687
      O         0.473462    3.426645    2.118686
      C         6.415557    0.851563   -0.348573
      O         6.967366   -0.173244    0.090447
      O         7.188010    1.758408   -0.928482
      H        -5.321020    5.795379   -0.577065
      H        -7.594128    1.618431   -0.750740
      H        -7.011462    4.022997   -0.743818
      H        -8.174915   -0.791611   -0.814013
      H        -7.495929   -3.144689   -0.661198
      H        -2.949563    6.475304   -0.308135
      H         1.772291    6.623681    0.028291
      H        -0.611716    7.178352   -0.042045
      H        -3.988399   -6.598152   -0.055068
      H        -1.633762   -7.185550   -0.010362
      H        -5.745927   -4.853009   -0.431059
      H         3.531252    4.885224   -0.135658
      H         5.263496    3.220950   -0.163280
      H         4.806797   -4.000377   -0.537572
      H         0.752136   -6.471289   -0.305225
      H         5.402110   -1.630633   -0.410559
      H         3.108515   -5.771808   -0.461603
      H         0.205412    4.309953    2.406894
      H         6.675037    2.439143   -1.386706
     Co         8.806605   -0.904598   -0.187102
