# Supplementary material for: Dataset of optimized structures of reduced graphene-oxide with metal ions: Role of oxygen functional groups in metal ion adsorption
Source: Data Brief. 2025 Oct 10;63:112161. doi: 10.1016/j.dib.2025.112161 (PMC12607040; doi:10.1016/j.dib.2025.112161)
Supplement: Supplementary file 1 [file mmc1.zip › Optimized Geometries Malcek/ccor_rGO_CoII_O_b3lyp_gd3_6311gss.xyz]

79

      C        -0.343346    1.658395    0.001313
      C        -1.605773   -0.452870   -0.126293
      C        -1.565440    0.981464   -0.116931
      C        -0.363232   -1.197182   -0.112482
      C         0.894273    0.921835    0.031661
      C         0.876904   -0.494144   -0.099597
      C        -2.838840   -1.103748   -0.212886
      C        -2.909200   -2.566619   -0.090765
      C        -0.357674   -2.595885   -0.202274
      C        -1.612266   -3.345104   -0.088627
      C        -2.787510    1.715384   -0.266303
      C        -4.016950    1.033336   -0.417123
      C        -4.046444   -0.390751   -0.399913
      C         0.838756   -3.320168   -0.365039
      C         2.100754   -1.215255   -0.190895
      C         2.076127   -2.624756   -0.352304
      C         3.345270   -0.522664   -0.170891
      C         2.121724    1.586465    0.128049
      C         3.336345    0.887429   -0.006799
      C         2.142912    3.038167    0.534539
      C        -0.314518    3.092212   -0.007905
      C         0.898072    3.785300    0.122074
      C        -1.525821    3.820330   -0.186097
      C        -2.761190    3.133664   -0.304767
      C        -3.979123    3.866464   -0.478361
      C        -5.181451    3.173318   -0.611835
      C        -5.228585    1.770285   -0.593673
      C        -1.491840    5.247047   -0.245940
      C        -2.730732    5.959486   -0.413395
      C        -3.914391    5.302819   -0.521125
      C         0.934162    5.188327    0.023291
      C        -0.262317    5.900132   -0.154670
      C         3.423304    3.755420    0.154956
      C         3.388144    5.188879    0.097370
      C         2.215127    5.872156    0.068103
      C         4.577055    1.607239   -0.034946
      C         4.572168    3.032529   -0.001369
      C         4.579571   -1.251260   -0.301028
      C         5.813811   -0.494910   -0.283494
      C         5.773533    0.886875   -0.170191
      C         3.298933   -3.339827   -0.491162
      C         4.516730   -2.643720   -0.460076
      C         0.811921   -4.740879   -0.562379
      C         2.048554   -5.423481   -0.712298
      C         3.244629   -4.754821   -0.669725
      C        -1.636570   -4.769522   -0.474572
      C        -0.430493   -5.413986   -0.653454
      C        -4.151379   -3.262012   -0.482776
      C        -4.089353   -4.676210   -0.637218
      C        -2.911163   -5.382031   -0.633944
      C        -6.446792    1.044962   -0.760571
      C        -5.275908   -1.085389   -0.597343
      C        -6.465675   -0.323910   -0.771356
      C        -5.283354   -2.503803   -0.675789
      O        -2.360779   -3.112057    1.191351
      O         2.126407    2.957300    2.012312
      C         7.147819   -1.151391   -0.379354
      O         7.367527   -2.345826   -0.361194
      O         8.159405   -0.259741   -0.486234
      H        -2.698532    7.042532   -0.454835
      H        -6.103439    3.729685   -0.742516
      H        -4.838503    5.855286   -0.649015
      H        -7.367310    1.601940   -0.893782
      H        -7.400939   -0.851651   -0.919693
      H        -0.229210    6.982161   -0.224898
      H         4.331203    5.722150    0.042952
      H         2.215174    6.954886    0.015537
      H        -5.019004   -5.203486   -0.819798
      H        -2.936988   -6.451068   -0.813010
      H        -6.213911   -3.002670   -0.925498
      H         5.514997    3.551502   -0.142795
      H         6.701892    1.440936   -0.186326
      H         4.175612   -5.298651   -0.781549
      H        -0.431135   -6.471282   -0.896568
      H         5.433811   -3.202682   -0.558681
      H         2.033367   -6.496837   -0.864007
      H         2.158178    3.865654    2.342433
      H         8.983775   -0.767635   -0.522873
     Co        -1.901671   -2.271849    3.004316
