# Supplementary material for: Dataset of optimized structures of reduced graphene-oxide with metal ions: Role of oxygen functional groups in metal ion adsorption
Source: Data Brief. 2025 Oct 10;63:112161. doi: 10.1016/j.dib.2025.112161 (PMC12607040; doi:10.1016/j.dib.2025.112161)
Supplement: Supplementary file 1 [file mmc1.zip › Optimized Geometries Malcek/ccor_rGO_CoII_OH_b3lyp_gd3_6311gss.xyz]

79

      C        -0.752753    1.451534   -0.217504
      C        -1.793860   -0.778353   -0.048268
      C        -1.915349    0.635347   -0.143018
      C        -0.484830   -1.383035   -0.086142
      C         0.532694    0.856971   -0.255894
      C         0.665707   -0.558892   -0.241428
      C        -2.957346   -1.561336   -0.002901
      C        -2.864574   -3.005078    0.249198
      C        -0.333898   -2.777382   -0.085787
      C        -1.482103   -3.645881    0.206179
      C        -3.202638    1.234234   -0.196674
      C        -4.360493    0.422856   -0.218389
      C        -4.232660   -0.989386   -0.144553
      C         0.917043   -3.376612   -0.300933
      C         1.955145   -1.151369   -0.348953
      C         2.072362   -2.558349   -0.410948
      C         3.121904   -0.332858   -0.434887
      C         1.690799    1.674048   -0.354330
      C         2.976894    1.079584   -0.413753
      C         1.562586    3.086203   -0.353694
      C        -0.881696    2.868126   -0.253571
      C         0.276822    3.682739   -0.311949
      C        -2.169732    3.465395   -0.261586
      C        -3.329755    2.650889   -0.249411
      C        -4.625061    3.246833   -0.304421
      C        -5.758066    2.421296   -0.335400
      C        -5.652150    1.021534   -0.304272
      C        -2.294328    4.887366   -0.299389
      C        -3.606197    5.460714   -0.327638
      C        -4.721734    4.676421   -0.335929
      C         0.141953    5.108460   -0.329140
      C        -1.132480    5.676441   -0.319884
      C         2.730270    3.911446   -0.405269
      C         2.567432    5.339623   -0.402901
      C         1.334620    5.909984   -0.368041
      C         4.130219    1.912744   -0.476015
      C         3.986335    3.309012   -0.459526
      C         4.417604   -0.938536   -0.531016
      C         5.575470   -0.063718   -0.579042
      C         5.411813    1.297540   -0.554453
      C         3.354766   -3.153176   -0.564074
      C         4.495409   -2.337844   -0.613798
      C         1.028883   -4.803468   -0.410897
      C         2.315169   -5.364716   -0.599605
      C         3.438651   -4.573090   -0.660921
      C        -1.385979   -5.087065   -0.106678
      C        -0.143298   -5.613971   -0.361938
      C        -4.041786   -3.856327   -0.022166
      C        -3.839420   -5.272633   -0.063351
      C        -2.598549   -5.847644   -0.103484
      C        -6.791803    0.167215   -0.356903
      C        -5.398667   -1.824785   -0.212113
      C        -6.665760   -1.202695   -0.325105
      C        -5.258435   -3.243760   -0.200298
      O        -2.145283   -3.348308    1.453088
      O         1.529096    2.053182    2.682277
      C         6.968916   -0.605672   -0.606610
      O         7.295672   -1.738860   -0.325602
      O         7.874940    0.324057   -0.970654
      H        -3.697897    6.540316   -0.352382
      H        -6.741682    2.875267   -0.386937
      H        -5.706841    5.127331   -0.368858
      H        -7.775310    0.616605   -0.430201
      H        -7.550225   -1.826100   -0.381935
      H        -1.230469    6.756269   -0.340550
      H         3.456585    5.958603   -0.434326
      H         1.229533    6.988755   -0.373293
      H        -4.717894   -5.904888   -0.123932
      H        -2.517277   -6.924822   -0.195064
      H        -6.144663   -3.851569   -0.346402
      H         4.873717    3.930774   -0.499539
      H         6.282492    1.937973   -0.589963
      H         4.413860   -5.028159   -0.789895
      H        -0.042171   -6.678802   -0.540785
      H         5.462299   -2.807846   -0.705301
      H         2.407524   -6.440615   -0.689157
      H         0.645484    2.157342    2.312988
      H         8.750931   -0.087937   -0.918701
     Co         2.007489    0.335534    3.035487
