# Supplementary material for: Dataset of optimized structures of reduced graphene-oxide with metal ions: Role of oxygen functional groups in metal ion adsorption
Source: Data Brief. 2025 Oct 10;63:112161. doi: 10.1016/j.dib.2025.112161 (PMC12607040; doi:10.1016/j.dib.2025.112161)
Supplement: Supplementary file 1 [file mmc1.zip › Optimized Geometries Malcek/ccor_rGO_CrII_COOH_b3lyp_gd3_6311gss.xyz]

79

    C         -1.440821    1.370488    0.228754
    C         -2.040289   -1.019778    0.262747
    C         -2.412405    0.362633    0.150428
    C         -0.640411   -1.372398    0.301394
    C         -0.045307    1.024526    0.289233
    C          0.344226   -0.342805    0.233495
    C         -3.033982   -2.003326    0.197899
    C         -2.700650   -3.405036    0.464936
    C         -0.229046   -2.715055    0.274900
    C         -1.197944   -3.785718    0.505978
    C         -3.786700    0.703182   -0.078846
    C         -4.758782   -0.313934   -0.225203
    C         -4.379918   -1.681753   -0.095378
    C          1.116916   -3.066772    0.063087
    C          1.721272   -0.682871    0.115714
    C          2.099847   -2.045274   -0.008196
    C          2.710392    0.339400    0.061270
    C          0.939421    2.020394    0.323382
    C          2.299479    1.695887    0.178353
    C          0.537575    3.434045    0.663768
    C         -1.824224    2.749602    0.122889
    C         -0.865892    3.769178    0.216911
    C         -3.186960    3.085400   -0.116809
    C         -4.166382    2.062701   -0.219026
    C         -5.533365    2.399251   -0.478218
    C         -6.476598    1.379856   -0.608656
    C         -6.118885    0.027596   -0.498204
    C         -3.563662    4.454288   -0.265936
    C         -4.947400    4.765864   -0.508555
    C         -5.884279    3.787972   -0.609859
    C         -1.234888    5.115999    0.044538
    C         -2.578982    5.441072   -0.189275
    C          1.558967    4.474316    0.245892
    C          1.111020    5.835887    0.137360
    C         -0.207618    6.145050    0.070605
    C          3.277586    2.743349    0.086135
    C          2.863705    4.110573    0.090493
    C          4.093641   -0.011463   -0.101570
    C          5.051103    1.072522   -0.176483
    C          4.619781    2.395171   -0.086279
    C          3.469675   -2.383534   -0.194574
    C          4.431483   -1.366797   -0.237534
    C          1.495671   -4.444558   -0.087750
    C          2.872052   -4.746213   -0.296288
    C          3.821351   -3.762108   -0.341051
    C         -0.828034   -5.173388    0.173867
    C          0.505795   -5.452098   -0.068959
    C         -3.663297   -4.456973    0.096078
    C         -3.201711   -5.803933    0.077863
    C         -1.869201   -6.140946    0.115002
    C         -7.067426   -1.029711   -0.660242
    C         -5.347684   -2.714689   -0.278266
    C         -6.694103   -2.341357   -0.564137
    C         -4.951518   -4.075307   -0.219972
    O         -1.992371   -3.633837    1.695413
    O          0.532793    3.421898    2.141870
    C          6.484665    0.838431   -0.334962
    O          7.047017   -0.202806    0.062314
    O          7.258659    1.754828   -0.897108
    H         -5.228260    5.807671   -0.616284
    H         -7.511521    1.637012   -0.808277
    H         -6.921806    4.039941   -0.799453
    H         -8.098867   -0.771467   -0.872171
    H         -7.428820   -3.126153   -0.705531
    H         -2.857958    6.481228   -0.320363
    H          1.860083    6.617368    0.068390
    H         -0.521464    7.178159   -0.027040
    H         -3.939186   -6.588783   -0.050776
    H         -1.586783   -7.183264    0.014693
    H         -5.686768   -4.839236   -0.451410
    H          3.614865    4.873821   -0.085907
    H          5.339167    3.206415   -0.115501
    H          4.864019   -4.017053   -0.493285
    H          0.802529   -6.476470   -0.269315
    H          5.462072   -1.652951   -0.373490
    H          3.160942   -5.784075   -0.418261
    H          0.261815    4.304876    2.428369
    H          6.748222    2.453585   -1.330728
   Cr          8.817308   -1.020097   -0.343751
