# Supplementary material for: Dataset of optimized structures of reduced graphene-oxide with metal ions: Role of oxygen functional groups in metal ion adsorption
Source: Data Brief. 2025 Oct 10;63:112161. doi: 10.1016/j.dib.2025.112161 (PMC12607040; doi:10.1016/j.dib.2025.112161)
Supplement: Supplementary file 1 [file mmc1.zip › Optimized Geometries Malcek/ccor_rGO_CrII_O_b3lyp_gd3_6311gss.xyz]

79

    C         -0.268092    1.600793   -0.033984
    C         -1.515155   -0.514090   -0.151125
    C         -1.485551    0.918513   -0.165872
    C         -0.284629   -1.252458   -0.122726
    C          0.958726    0.863304    0.032072
    C          0.938679   -0.568123   -0.073607
    C         -2.740978   -1.183309   -0.222737
    C         -2.796589   -2.660130    0.095092
    C         -0.304602   -2.686139   -0.228338
    C         -1.516008   -3.381794   -0.258735
    C         -2.704116    1.644806   -0.326050
    C         -3.923755    0.951857   -0.468002
    C         -3.943563   -0.470953   -0.416304
    C          0.920146   -3.398553   -0.328040
    C          2.174258   -1.290199   -0.127981
    C          2.154803   -2.701721   -0.268290
    C          3.408148   -0.597931   -0.083608
    C          2.181820    1.526663    0.143386
    C          3.399171    0.823751    0.049748
    C          2.196914    2.987607    0.522050
    C         -0.245042    3.036797   -0.061052
    C          0.959532    3.731162    0.080390
    C         -1.454568    3.758160   -0.265486
    C         -2.684798    3.063863   -0.387330
    C         -3.903560    3.788758   -0.581695
    C         -5.100316    3.083888   -0.710774
    C         -5.136004    1.678310   -0.662754
    C         -1.426043    5.182920   -0.343230
    C         -2.665358    5.887390   -0.536919
    C         -3.845845    5.224245   -0.647991
    C          0.994841    5.135269   -0.035753
    C         -0.197843    5.842204   -0.241417
    C          3.484856    3.697821    0.157125
    C          3.449861    5.131237    0.078826
    C          2.278212    5.815054    0.019949
    C          4.632663    1.540237    0.029667
    C          4.631579    2.971334    0.033202
    C          4.644671   -1.322696   -0.161739
    C          5.872154   -0.564254   -0.134787
    C          5.835584    0.817237   -0.063766
    C          3.384510   -3.417245   -0.356169
    C          4.592852   -2.721811   -0.300292
    C          0.902945   -4.816406   -0.481807
    C          2.158130   -5.513094   -0.571470
    C          3.340514   -4.846680   -0.509764
    C         -1.537374   -4.775054   -0.440669
    C         -0.328480   -5.475536   -0.550233
    C         -4.045459   -3.343136   -0.433704
    C         -3.999462   -4.772745   -0.567512
    C         -2.823975   -5.448266   -0.548717
    C         -6.343273    0.944085   -0.814114
    C         -5.172645   -1.177263   -0.600211
    C         -6.357984   -0.434029   -0.791968
    C         -5.173545   -2.610778   -0.647006
    O         -2.886725   -2.780027    1.524690
    O          2.153603    2.925153    1.996095
    C          7.211148   -1.228980   -0.154457
    O          7.432250   -2.390082    0.114896
    O          8.200289   -0.378016   -0.496254
    H         -2.637517    6.969527   -0.594152
    H         -6.025735    3.629432   -0.859496
    H         -4.770542    5.770405   -0.794555
    H         -7.268963    1.488664   -0.961905
    H         -7.292136   -0.964766   -0.931171
    H         -0.166163    6.922896   -0.325430
    H          4.393322    5.664120    0.035198
    H          2.282641    6.896752   -0.047248
    H         -4.930808   -5.305139   -0.726227
    H         -2.819273   -6.525797   -0.669998
    H         -6.104037   -3.111912   -0.892054
    H          5.578515    3.483208   -0.103377
    H          6.765498    1.368961   -0.072773
    H          4.278829   -5.385069   -0.578211
    H         -0.347634   -6.550899   -0.690434
    H          5.514648   -3.279417   -0.358226
    H          2.141597   -6.590571   -0.690200
    H          2.190874    3.835734    2.320070
    H          9.035709   -0.867113   -0.443789
   Cr         -3.154450   -1.554525    2.920360
