# Supplementary material for: Dataset of optimized structures of reduced graphene-oxide with metal ions: Role of oxygen functional groups in metal ion adsorption
Source: Data Brief. 2025 Oct 10;63:112161. doi: 10.1016/j.dib.2025.112161 (PMC12607040; doi:10.1016/j.dib.2025.112161)
Supplement: Supplementary file 1 [file mmc1.zip › Optimized Geometries Malcek/ccor_rGO_CrII_OH_b3lyp_gd3_6311gss.xyz]

79

      C        -0.736553    1.451097   -0.205381
      C        -1.776800   -0.779331   -0.037569
      C        -1.898787    0.634401   -0.132866
      C        -0.467221   -1.383491   -0.069738
      C         0.549135    0.857050   -0.240553
      C         0.683574   -0.558944   -0.221296
      C        -2.940028   -1.562804    0.003887
      C        -2.847547   -3.006685    0.255621
      C        -0.315594   -2.777762   -0.068558
      C        -1.464696   -3.646839    0.218136
      C        -3.186211    1.232721   -0.189902
      C        -4.343635    0.420838   -0.214793
      C        -4.215256   -0.991389   -0.141702
      C         0.936566   -3.376408   -0.278376
      C         1.973819   -1.150630   -0.323550
      C         2.091978   -2.557625   -0.383877
      C         3.140507   -0.331787   -0.408055
      C         1.707123    1.675002   -0.336501
      C         2.993860    1.080917   -0.393222
      C         1.578391    3.087110   -0.337939
      C        -0.865978    2.867619   -0.242224
      C         0.292253    3.682916   -0.299121
      C        -2.154231    3.464372   -0.252243
      C        -3.313871    2.649342   -0.242241
      C        -4.609379    3.244735   -0.299457
      C        -5.741861    2.418758   -0.333673
      C        -5.635361    1.018965   -0.303688
      C        -2.279383    4.886362   -0.289297
      C        -3.591498    5.459134   -0.319009
      C        -4.706625    4.674345   -0.329836
      C         0.156764    5.108619   -0.315609
      C        -1.117941    5.676000   -0.307684
      C         2.745823    3.912864   -0.387315
      C         2.582274    5.340914   -0.385138
      C         1.349120    5.910674   -0.352121
      C         4.146913    1.914697   -0.452766
      C         4.002210    3.310955   -0.438489
      C         4.436768   -0.936653   -0.500363
      C         5.594001   -0.060980   -0.547101
      C         5.429193    1.300198   -0.526177
      C         3.375180   -3.151886   -0.533010
      C         4.515552   -2.336100   -0.580429
      C         1.049429   -4.803167   -0.388581
      C         2.336725   -5.363870   -0.572477
      C         3.460040   -4.571818   -0.629495
      C        -1.366639   -5.087807   -0.095290
      C        -0.122578   -5.614101   -0.345298
      C        -4.023301   -3.858253   -0.021204
      C        -3.820143   -5.274360   -0.063179
      C        -2.578840   -5.848833   -0.098405
      C        -6.774405    0.164173   -0.360385
      C        -5.380583   -1.827230   -0.213702
      C        -6.647675   -1.205694   -0.329858
      C        -5.239615   -3.246138   -0.203109
      O        -2.133254   -3.350263    1.462460
      O         1.544732    2.114607    2.735484
      C         6.987887   -0.601994   -0.568998
      O         7.314578   -1.734006   -0.283264
      O         7.894291    0.327192   -0.933456
      H        -3.683644    6.538720   -0.342871
      H        -6.725573    2.872305   -0.387073
      H        -5.691882    5.124839   -0.363998
      H        -7.757940    0.613126   -0.435965
      H        -7.531614   -1.829532   -0.390075
      H        -1.216404    6.755797   -0.327551
      H         3.471186    5.960332   -0.414656
      H         1.243555    6.989399   -0.356864
      H        -4.698076   -5.906915   -0.128404
      H        -2.496732   -6.925870   -0.190863
      H        -6.124976   -3.854263   -0.353136
      H         4.889396    3.933101   -0.476632
      H         6.299530    1.941189   -0.560172
      H         4.435889   -5.026417   -0.755248
      H        -0.020312   -6.678763   -0.524557
      H         5.482905   -2.805748   -0.668865
      H         2.429782   -6.439701   -0.662128
      H         0.695076    2.249618    2.304374
      H         8.770489   -0.083830   -0.877336
     Cr         1.981229    0.354965    3.160895
