# Supplementary material for: Dataset of optimized structures of reduced graphene-oxide with metal ions: Role of oxygen functional groups in metal ion adsorption
Source: Data Brief. 2025 Oct 10;63:112161. doi: 10.1016/j.dib.2025.112161 (PMC12607040; doi:10.1016/j.dib.2025.112161)
Supplement: Supplementary file 1 [file mmc1.zip › Optimized Geometries Malcek/ccor_rGO_CuII_COOH_b3lyp_gd3_6311gss.xyz]

79

    C         -1.534258    1.374836    0.197773
    C         -2.127629   -1.019867    0.234164
    C         -2.512444    0.349431    0.137764
    C         -0.726777   -1.364258    0.251337
    C         -0.144055    1.034917    0.239629
    C          0.250719   -0.330426    0.183659
    C         -3.118728   -2.014742    0.180675
    C         -2.765587   -3.417814    0.423364
    C         -0.311720   -2.701997    0.215548
    C         -1.279912   -3.783232    0.440304
    C         -3.885107    0.684312   -0.051095
    C         -4.853946   -0.336999   -0.173814
    C         -4.462855   -1.697510   -0.065632
    C          1.038540   -3.046162    0.011144
    C          1.627255   -0.662246    0.065243
    C          2.014981   -2.020301   -0.053158
    C          2.609999    0.365145    0.010373
    C          0.837338    2.038466    0.259572
    C          2.196437    1.722770    0.113099
    C          0.433468    3.452056    0.590612
    C         -1.934752    2.749341    0.108375
    C         -0.984145    3.774242    0.181546
    C         -3.306460    3.074101   -0.090576
    C         -4.279050    2.047167   -0.170742
    C         -5.648800    2.376246   -0.383297
    C         -6.594914    1.341185   -0.489361
    C         -6.223493   -0.003135   -0.398329
    C         -3.699200    4.436951   -0.221190
    C         -5.083313    4.742162   -0.420559
    C         -6.019679    3.753347   -0.497982
    C         -1.366494    5.126646    0.018685
    C         -2.714440    5.437220   -0.172186
    C          1.438496    4.493166    0.142189
    C          0.980476    5.846086    0.028315
    C         -0.343077    6.154310    0.003314
    C          3.169271    2.774252    0.005308
    C          2.748510    4.133465   -0.017060
    C          3.996128    0.022068   -0.138423
    C          4.949039    1.108909   -0.200345
    C          4.521261    2.425551   -0.147410
    C          3.386843   -2.352168   -0.231091
    C          4.348486   -1.327527   -0.265216
    C          1.422605   -4.417364   -0.143869
    C          2.789963   -4.716590   -0.340883
    C          3.742032   -3.721804   -0.374991
    C         -0.898472   -5.168197    0.101109
    C          0.425674   -5.439743   -0.135495
    C         -3.736800   -4.475825    0.075823
    C         -3.269376   -5.824770    0.040903
    C         -1.939089   -6.148735    0.047766
    C         -7.171238   -1.064116   -0.533851
    C         -5.439959   -2.745833   -0.226267
    C         -6.790690   -2.380173   -0.459855
    C         -5.036732   -4.104663   -0.190676
    O         -2.047438   -3.648207    1.651014
    O          0.449479    3.449290    2.066322
    C          6.393335    0.845012   -0.291273
    O          6.903183   -0.144949    0.244435
    O          7.188026    1.694670   -0.930220
    H         -5.375957    5.781213   -0.516261
    H         -7.636733    1.593621   -0.653227
    H         -7.063638    3.998126   -0.654821
    H         -8.210549   -0.810856   -0.707690
    H         -7.528131   -3.164429   -0.581730
    H         -3.008394    6.473578   -0.296838
    H          1.722622    6.630397   -0.071316
    H         -0.660823    7.185889   -0.092532
    H         -4.006201   -6.611913   -0.069378
    H         -1.647426   -7.187774   -0.055718
    H         -5.776190   -4.869659   -0.399381
    H          3.492453    4.899378   -0.209161
    H          5.243707    3.233340   -0.185228
    H          4.785584   -3.976328   -0.519178
    H          0.732975   -6.460436   -0.336055
    H          5.383711   -1.606594   -0.392004
    H          3.086350   -5.751342   -0.465260
    H          0.236882    4.347493    2.355776
    H          6.691474    2.352425   -1.437957
   Cu          8.582286   -0.870536   -0.120768
