# Supplementary material for: Dataset of optimized structures of reduced graphene-oxide with metal ions: Role of oxygen functional groups in metal ion adsorption
Source: Data Brief. 2025 Oct 10;63:112161. doi: 10.1016/j.dib.2025.112161 (PMC12607040; doi:10.1016/j.dib.2025.112161)
Supplement: Supplementary file 1 [file mmc1.zip › Optimized Geometries Malcek/ccor_rGO_CuII_O_b3lyp_gd3_6311gss.xyz]

79

    C         -0.374659    1.572443    0.090568
    C         -1.589494   -0.578994    0.140046
    C         -1.590054    0.852016    0.002270
    C         -0.315765   -1.290506    0.068948
    C          0.875492    0.870988    0.124957
    C          0.899194   -0.548461    0.041179
    C         -2.816090   -1.281083   -0.049023
    C         -2.841066   -2.738349    0.136173
    C         -0.276124   -2.687796    0.002787
    C         -1.508277   -3.467671    0.184716
    C         -2.817573    1.532985   -0.233692
    C         -4.016252    0.804484   -0.424433
    C         -4.010651   -0.613316   -0.344853
    C          0.934265   -3.374032   -0.201960
    C          2.136626   -1.230668   -0.102372
    C          2.147375   -2.640973   -0.240654
    C          3.359475   -0.500522   -0.131838
    C          2.086299    1.575572    0.171370
    C          3.314826    0.912981    0.015752
    C          2.067962    3.038322    0.534847
    C         -0.392887    3.002796    0.010201
    C          0.795137    3.735417    0.116445
    C         -1.624473    3.681970   -0.210531
    C         -2.830633    2.952959   -0.341167
    C         -4.055244    3.636020   -0.593369
    C         -5.235411    2.889791   -0.759408
    C         -5.236750    1.492634   -0.692223
    C         -1.637178    5.102199   -0.323653
    C         -2.882509    5.766473   -0.554799
    C         -4.044685    5.062817   -0.685813
    C          0.789079    5.143891   -0.022842
    C         -0.423710    5.803814   -0.231357
    C          3.319784    3.783388    0.121391
    C          3.240564    5.211194    0.037178
    C          2.047621    5.862566    0.002519
    C          4.532551    1.668006   -0.055835
    C          4.488073    3.089927   -0.041327
    C          4.610126   -1.192270   -0.301677
    C          5.822301   -0.398856   -0.330034
    C          5.746651    0.978878   -0.219835
    C          3.383105   -3.320968   -0.416377
    C          4.583404   -2.586715   -0.439527
    C          0.944270   -4.797896   -0.352005
    C          2.185045   -5.445728   -0.540308
    C          3.365618   -4.734564   -0.565966
    C         -1.497097   -4.908225   -0.130672
    C         -0.287276   -5.518912   -0.348013
    C         -4.053055   -3.492591   -0.235049
    C         -3.956333   -4.915042   -0.269275
    C         -2.757924   -5.577011   -0.219908
    C         -6.423790    0.724175   -0.895261
    C         -5.221127   -1.364207   -0.566846
    C         -6.412255   -0.647863   -0.843322
    C         -5.195109   -2.781791   -0.534153
    O         -2.242986   -3.134734    1.413165
    O          2.053755    2.999166    2.009674
    C          7.172165   -1.018514   -0.483166
    O          7.411742   -2.205270   -0.566553
    O          8.160584   -0.099857   -0.519983
    H         -2.885985    6.847157   -0.634394
    H         -6.165659    3.411301   -0.955085
    H         -4.979570    5.578467   -0.870340
    H         -7.349670    1.247965   -1.101921
    H         -7.326533   -1.203293   -1.013340
    H         -0.429511    6.882705   -0.339639
    H          4.166138    5.771446   -0.035047
    H          2.017452    6.942992   -0.073092
    H         -4.869458   -5.480886   -0.410976
    H         -2.746619   -6.656037   -0.322155
    H         -6.104924   -3.320631   -0.772555
    H          5.411807    3.634084   -0.207924
    H          6.657456    1.559175   -0.268354
    H          4.305841   -5.254796   -0.706162
    H         -0.260208   -6.585200   -0.543689
    H          5.512747   -3.118954   -0.566884
    H          2.200704   -6.521876   -0.664619
    H          2.105284    3.913630    2.320981
    H          8.996968   -0.580076   -0.615181
   Cu         -1.809048   -1.038369    2.133695
