# Supplementary material for: Dataset of optimized structures of reduced graphene-oxide with metal ions: Role of oxygen functional groups in metal ion adsorption
Source: Data Brief. 2025 Oct 10;63:112161. doi: 10.1016/j.dib.2025.112161 (PMC12607040; doi:10.1016/j.dib.2025.112161)
Supplement: Supplementary file 1 [file mmc1.zip › Optimized Geometries Malcek/ccor_rGO_CuII_OH_b3lyp_gd3_6311gss.xyz]

79

    C          0.605730   -1.410220    0.059804
    C          1.781004    0.756181    0.150754
    C          1.809002   -0.663945    0.024937
    C          0.514663    1.448497    0.179205
    C         -0.655673   -0.722658    0.189011
    C         -0.693880    0.704131    0.080040
    C          2.993725    1.466553    0.118053
    C          3.007820    2.907239    0.389263
    C          0.454716    2.847568    0.143941
    C          1.660539    3.642598    0.401380
    C          3.046291   -1.329314   -0.210647
    C          4.242929   -0.585232   -0.310799
    C          4.211128    0.825345   -0.155065
    C         -0.757808    3.522631   -0.093043
    C         -1.938559    1.367515   -0.092559
    C         -1.958967    2.778847   -0.212303
    C         -3.147016    0.620716   -0.220778
    C         -1.877587   -1.451577    0.117676
    C         -3.102804   -0.795952   -0.102377
    C         -1.840984   -2.937342    0.383841
    C          0.632069   -2.835323   -0.087185
    C         -0.549920   -3.589484   -0.029008
    C          1.873348   -3.489529   -0.324328
    C          3.075821   -2.741907   -0.381059
    C          4.313345   -3.400767   -0.630952
    C          5.493325   -2.637940   -0.714663
    C          5.479807   -1.249469   -0.569388
    C          1.903692   -4.901554   -0.505999
    C          3.162285   -5.541450   -0.742090
    C          4.318917   -4.821010   -0.802391
    C         -0.526089   -4.988017   -0.234521
    C          0.699079   -5.620793   -0.463138
    C         -3.075271   -3.676895   -0.052483
    C         -2.974651   -5.101325   -0.185818
    C         -1.772795   -5.729374   -0.242431
    C         -4.301320   -1.563275   -0.244450
    C         -4.240467   -2.986895   -0.242380
    C         -4.395357    1.301014   -0.440696
    C         -5.594213    0.496304   -0.547675
    C         -5.512266   -0.883345   -0.456488
    C         -3.193424    3.447584   -0.439093
    C         -4.379504    2.700510   -0.541574
    C         -0.776803    4.947995   -0.234875
    C         -2.015770    5.585889   -0.470824
    C         -3.185915    4.864473   -0.562486
    C          1.651384    5.082204    0.082906
    C          0.444751    5.683990   -0.178188
    C          4.217330    3.691000    0.068321
    C          4.111322    5.112811    0.066373
    C          2.906119    5.766209    0.067422
    C          6.668675   -0.460701   -0.680127
    C          5.424975    1.594919   -0.293496
    C          6.637927    0.903422   -0.555501
    C          5.382649    3.006297   -0.213790
    O          2.353176    3.292513    1.611337
    O         -1.861557   -2.951517    1.914699
    C         -6.940819    1.104979   -0.771629
    O         -7.176230    2.283501   -0.936756
    O         -7.926894    0.184238   -0.775896
    H          3.178964   -6.616230   -0.878695
    H          6.433868   -3.142655   -0.905336
    H          5.264156   -5.317344   -0.987645
    H          7.607450   -0.965250   -0.876404
    H          7.550473    1.477840   -0.659856
    H          0.719663   -6.693347   -0.620557
    H         -3.891754   -5.670119   -0.288475
    H         -1.722601   -6.804689   -0.363952
    H          5.025568    5.688085   -0.020841
    H          2.890718    6.846806   -0.017474
    H          6.292617    3.564340   -0.403258
    H         -5.152107   -3.536863   -0.449765
    H         -6.414272   -1.470061   -0.559652
    H         -4.124173    5.376970   -0.739379
    H          0.411636    6.751900   -0.364139
    H         -5.307821    3.223545   -0.708166
    H         -2.036296    6.663406   -0.582307
    H         -1.545943   -3.807742    2.238055
    H         -8.760146    0.653393   -0.933920
   Cu         -1.014724   -1.071194    2.203273
