# Supplementary material for: Dataset of optimized structures of reduced graphene-oxide with metal ions: Role of oxygen functional groups in metal ion adsorption
Source: Data Brief. 2025 Oct 10;63:112161. doi: 10.1016/j.dib.2025.112161 (PMC12607040; doi:10.1016/j.dib.2025.112161)
Supplement: Supplementary file 1 [file mmc1.zip › Optimized Geometries Malcek/ccor_rGO_FeII_COOH_b3lyp_gd3_6311gss.xyz]

79

    C         -1.488250    1.369109    0.225813
    C         -2.087362   -1.021261    0.258662
    C         -2.460269    0.361385    0.151489
    C         -0.687260   -1.374086    0.289931
    C         -0.092567    1.022820    0.277557
    C          0.296979   -0.344334    0.218942
    C         -3.081380   -2.004636    0.197221
    C         -2.746297   -3.406956    0.459424
    C         -0.275583   -2.716491    0.260491
    C         -1.244029   -3.787487    0.493317
    C         -3.836019    0.702490   -0.068137
    C         -4.808956   -0.314285   -0.210678
    C         -4.429068   -1.682426   -0.086913
    C          1.070155   -3.068058    0.045270
    C          1.673678   -0.684394    0.095775
    C          2.053289   -2.046591   -0.027974
    C          2.661808    0.338050    0.035912
    C          0.892220    2.018895    0.306120
    C          2.250980    1.694488    0.152568
    C          0.492971    3.432433    0.650158
    C         -1.872404    2.748555    0.125052
    C         -0.913666    3.768079    0.214213
    C         -3.236801    3.084871   -0.104421
    C         -4.216797    2.062379   -0.202316
    C         -5.585526    2.399501   -0.451214
    C         -6.529530    1.380345   -0.577936
    C         -6.170901    0.027866   -0.473671
    C         -3.614639    4.454090   -0.247744
    C         -5.000025    4.766226   -0.479704
    C         -5.937518    3.788512   -0.576799
    C         -1.283865    5.115271    0.047069
    C         -2.629553    5.440819   -0.176127
    C          1.511074    4.473139    0.225375
    C          1.062625    5.834937    0.122439
    C         -0.256452    6.144297    0.066941
    C          3.227929    2.742208    0.051785
    C          2.814336    4.109398    0.059124
    C          4.044599   -0.012469   -0.130687
    C          5.000230    1.071364   -0.214744
    C          4.568503    2.394235   -0.129883
    C          3.423439   -2.384670   -0.216018
    C          4.385367   -1.367363   -0.262346
    C          1.448398   -4.445693   -0.106874
    C          2.824486   -4.747336   -0.316606
    C          3.774220   -3.763388   -0.361892
    C         -0.875132   -5.174707    0.157628
    C          0.458087   -5.453193   -0.087996
    C         -3.711037   -4.458045    0.093003
    C         -3.249389   -5.804855    0.068822
    C         -1.916752   -6.141948    0.099778
    C         -7.120351   -1.029133   -0.632383
    C         -5.397898   -2.714989   -0.266406
    C         -6.746193   -2.340983   -0.542509
    C         -5.001153   -4.075672   -0.214318
    O         -2.033093   -3.638050    1.686979
    O          0.499452    3.419126    2.128255
    C          6.434428    0.838477   -0.370205
    O          7.001372   -0.193639    0.037044
    O          7.201560    1.756732   -0.940549
    H         -5.281595    5.808305   -0.582877
    H         -7.565800    1.637971   -0.769828
    H         -6.976366    4.040894   -0.758433
    H         -8.153199   -0.770394   -0.836751
    H         -7.481731   -3.125468   -0.681360
    H         -2.909461    6.481237   -0.303061
    H          1.811300    6.616350    0.048638
    H         -0.571042    7.177581   -0.026346
    H         -3.987430   -6.589364   -0.058746
    H         -1.634842   -7.184065   -0.004047
    H         -5.737790   -4.839004   -0.443313
    H          3.564330    4.872528   -0.122666
    H          5.287040    3.205788   -0.166960
    H          4.816606   -4.018915   -0.515026
    H          0.754329   -6.477328   -0.290343
    H          5.417748   -1.650354   -0.398487
    H          3.113150   -5.785207   -0.439159
    H          0.231929    4.302248    2.417521
    H          6.685454    2.446310   -1.381569
   Fe          8.848460   -0.931354   -0.210048
