# Supplementary material for: Dataset of optimized structures of reduced graphene-oxide with metal ions: Role of oxygen functional groups in metal ion adsorption
Source: Data Brief. 2025 Oct 10;63:112161. doi: 10.1016/j.dib.2025.112161 (PMC12607040; doi:10.1016/j.dib.2025.112161)
Supplement: Supplementary file 1 [file mmc1.zip › Optimized Geometries Malcek/ccor_rGO_FeII_O_b3lyp_gd3_6311gss.xyz]

79

    C         -0.296058    1.599003   -0.070650
    C         -1.516632   -0.529844   -0.198566
    C         -1.504993    0.902974   -0.203401
    C         -0.278482   -1.254185   -0.156841
    C          0.939311    0.875836   -0.007405
    C          0.936347   -0.555765   -0.112071
    C         -2.735783   -1.212025   -0.245983
    C         -2.777325   -2.685434    0.094107
    C         -0.283315   -2.689616   -0.233322
    C         -1.487078   -3.399571   -0.242871
    C         -2.733557    1.614434   -0.348604
    C         -3.945909    0.906505   -0.479748
    C         -3.948084   -0.516236   -0.426909
    C          0.949631   -3.388554   -0.330690
    C          2.179955   -1.263716   -0.158874
    C          2.176233   -2.676366   -0.286855
    C          3.405413   -0.556755   -0.117780
    C          2.153664    1.552732    0.110011
    C          3.379516    0.864657    0.016102
    C          2.150725    3.010413    0.500406
    C         -0.291523    3.035062   -0.082092
    C          0.904071    3.742880    0.066611
    C         -1.510951    3.742835   -0.274314
    C         -2.732789    3.034029   -0.396527
    C         -3.962320    3.744903   -0.574347
    C         -5.150706    3.025560   -0.700840
    C         -5.168475    1.618827   -0.661556
    C         -1.501169    5.168676   -0.333410
    C         -2.750756    5.858956   -0.512263
    C         -3.923231    5.181781   -0.624843
    C          0.921228    5.148581   -0.031987
    C         -0.281136    5.842520   -0.226271
    C          3.430000    3.739364    0.142885
    C          3.376768    5.173097    0.080543
    C          2.196488    5.843037    0.030981
    C          4.603793    1.596221   -0.000112
    C          4.585287    3.027583    0.012792
    C          4.650237   -1.266884   -0.195780
    C          5.868200   -0.493227   -0.171350
    C          5.815136    0.887742   -0.096958
    C          3.414133   -3.377717   -0.374452
    C          4.614280   -2.667414   -0.328542
    C          0.948420   -4.808049   -0.466723
    C          2.211451   -5.490324   -0.559822
    C          3.386126   -4.809057   -0.514707
    C         -1.492412   -4.795035   -0.409305
    C         -0.275747   -5.482212   -0.518897
    C         -4.016359   -3.390419   -0.432451
    C         -3.952869   -4.820466   -0.552157
    C         -2.770988   -5.483748   -0.515956
    C         -6.366786    0.869860   -0.807603
    C         -5.168563   -1.237424   -0.604510
    C         -6.363470   -0.509188   -0.789753
    C         -5.151459   -2.672126   -0.651209
    O         -2.907717   -2.767818    1.519755
    O          2.107929    2.933532    1.973935
    C          7.215606   -1.141244   -0.196242
    O          7.451545   -2.300824    0.066715
    O          8.193321   -0.276371   -0.535425
    H         -2.737513    6.941986   -0.555754
    H         -6.084207    3.560216   -0.838155
    H         -4.855780    5.717663   -0.759035
    H         -7.300525    1.402619   -0.947470
    H         -7.291703   -1.050998   -0.925894
    H         -0.263784    6.924570   -0.295587
    H          4.313297    5.718454    0.043120
    H          2.187709    6.925475   -0.022402
    H         -4.877307   -5.364003   -0.713305
    H         -2.754096   -6.562346   -0.625826
    H         -6.075305   -3.184774   -0.897483
    H          5.526142    3.551721   -0.118994
    H          6.738503    1.450341   -0.105357
    H          4.330278   -5.336836   -0.585538
    H         -0.283185   -6.558963   -0.649002
    H          5.542471   -3.214197   -0.386925
    H          2.207144   -6.569006   -0.667903
    H          2.135389    3.841275    2.306785
    H          9.034897   -0.755275   -0.487235
   Fe         -2.718908   -1.490726    2.848415
