# Supplementary material for: Dataset of optimized structures of reduced graphene-oxide with metal ions: Role of oxygen functional groups in metal ion adsorption
Source: Data Brief. 2025 Oct 10;63:112161. doi: 10.1016/j.dib.2025.112161 (PMC12607040; doi:10.1016/j.dib.2025.112161)
Supplement: Supplementary file 1 [file mmc1.zip › Optimized Geometries Malcek/ccor_rGO_FeII_OH_b3lyp_gd3_6311gss.xyz]

79

      C         0.553418   -1.245550   -0.442267
      C         1.828663    0.834155   -0.082522
      C         1.800457   -0.561958   -0.308609
      C         0.588310    1.578952   -0.052888
      C        -0.661568   -0.514732   -0.413742
      C        -0.642492    0.901792   -0.234620
      C         3.069587    1.486360    0.042753
      C         3.115192    2.914503    0.400426
      C         0.591393    2.977001    0.108106
      C         1.845534    3.678103    0.432056
      C         3.016897   -1.294008   -0.385345
      C         4.256891   -0.617464   -0.302878
      C         4.278926    0.784678   -0.100193
      C        -0.597062    3.717333    0.024691
      C        -1.863991    1.633567   -0.251623
      C        -1.833346    3.042544   -0.139820
      C        -3.111777    0.955603   -0.395446
      C        -1.898156   -1.190620   -0.559149
      C        -3.117206   -0.456488   -0.539429
      C        -1.919714   -2.597834   -0.730508
      C         0.530985   -2.649381   -0.635450
      C        -0.706966   -3.326275   -0.765127
      C         1.750558   -3.381965   -0.681948
      C         2.990222   -2.703491   -0.574979
      C         4.215893   -3.433266   -0.653435
      C         5.440059   -2.738844   -0.571974
      C         5.486959   -1.351683   -0.407737
      C         1.723666   -4.796370   -0.852861
      C         2.964306   -5.505946   -0.913584
      C         4.160234   -4.850695   -0.822075
      C        -0.727305   -4.745858   -0.916318
      C         0.485152   -5.450357   -0.958225
      C        -3.166519   -3.285543   -0.843129
      C        -3.161688   -4.709218   -0.979709
      C        -1.989456   -5.410835   -1.015146
      C        -4.351900   -1.150861   -0.673450
      C        -4.356830   -2.549092   -0.814471
      C        -4.339337    1.700044   -0.397262
      C        -5.581393    0.964207   -0.526705
      C        -5.559973   -0.404089   -0.661058
      C        -3.055356    3.784224   -0.183485
      C        -4.271245    3.105337   -0.304339
      C        -0.566915    5.159874    0.073732
      C        -1.789110    5.867303    0.003670
      C        -2.993717    5.211767   -0.106829
      C         1.883613    5.144985    0.238562
      C         0.689525    5.826091    0.132205
      C         4.385567    3.640039    0.175829
      C         4.342262    5.071162    0.171541
      C         3.166924    5.778053    0.201496
      C         6.719149   -0.627856   -0.348553
      C         5.539832    1.486357   -0.077188
      C         6.734379    0.741079   -0.203742
      C         5.541870    2.907727    0.013335
      O         2.472624    3.230309    1.686043
      O        -1.639687   -3.600168    2.072340
      C        -6.911622    1.643846   -0.481187
      O        -7.120236    2.782127   -0.119218
      O        -7.914859    0.836044   -0.883947
      H         2.940611   -6.582149   -1.039950
      H         6.366952   -3.296555   -0.644299
      H         5.090676   -5.403343   -0.877597
      H         7.649196   -1.176882   -0.434113
      H         7.680972    1.269180   -0.186604
      H         0.465504   -6.528107   -1.076704
      H        -4.110614   -5.226644   -1.057488
      H        -2.002187   -6.489161   -1.121280
      H         5.281875    5.607510    0.101610
      H         3.197862    6.860742    0.155127
      H         6.489831    3.428073   -0.078891
      H        -5.304869   -3.067423   -0.904850
      H        -6.492644   -0.942767   -0.756527
      H        -3.918668    5.774144   -0.148529
      H         0.702134    6.908887    0.060487
      H        -5.185299    3.677222   -0.318010
      H        -1.766375    6.950612    0.037696
      H        -2.075190   -4.363122    1.680782
      H        -8.742028    1.332115   -0.788097
     Fe        -1.530044   -3.486048    3.888427
