# Supplementary material for: Dataset of optimized structures of reduced graphene-oxide with metal ions: Role of oxygen functional groups in metal ion adsorption
Source: Data Brief. 2025 Oct 10;63:112161. doi: 10.1016/j.dib.2025.112161 (PMC12607040; doi:10.1016/j.dib.2025.112161)
Supplement: Supplementary file 1 [file mmc1.zip › Optimized Geometries Malcek/ccor_rGO_MnII_COOH_b3lyp_gd3_6311gss.xyz]

79

    C         -1.474493    1.368211    0.220729
    C         -2.071895   -1.022786    0.255867
    C         -2.446365    0.359574    0.152002
    C         -0.671420   -1.374408    0.278825
    C         -0.078284    1.023263    0.265159
    C          0.311578   -0.343638    0.203959
    C         -3.065692   -2.007075    0.199876
    C         -2.727792   -3.409343    0.458652
    C         -0.258704   -2.716498    0.245653
    C         -1.224901   -3.788647    0.482888
    C         -3.823705    0.699770   -0.058702
    C         -4.796946   -0.317656   -0.195172
    C         -4.415257   -1.685706   -0.075050
    C          1.086407   -3.066850    0.023736
    C          1.688012   -0.682659    0.075651
    C          2.068576   -2.044392   -0.051565
    C          2.675168    0.340587    0.015322
    C          0.905882    2.020275    0.290169
    C          2.265147    1.696977    0.133856
    C          0.507526    3.433437    0.634591
    C         -1.860148    2.747424    0.122400
    C         -0.901393    3.767636    0.205635
    C         -3.226211    3.082738   -0.098701
    C         -4.206237    2.059607   -0.190006
    C         -5.576805    2.395793   -0.429584
    C         -6.521096    1.375957   -0.549874
    C         -6.160931    0.023764   -0.448616
    C         -3.605748    4.451784   -0.240173
    C         -4.992885    4.762894   -0.462691
    C         -5.930481    3.784544   -0.552898
    C         -1.273295    5.114706    0.038771
    C         -2.620714    5.439099   -0.176149
    C          1.523271    4.473689    0.203613
    C          1.073720    5.834083    0.098244
    C         -0.246276    6.143612    0.049930
    C          3.242007    2.744234    0.032280
    C          2.827748    4.109727    0.036084
    C          4.057906   -0.008916   -0.151083
    C          5.013900    1.073379   -0.228082
    C          4.586003    2.394010   -0.145400
    C          3.438669   -2.381277   -0.243450
    C          4.399834   -1.363057   -0.287594
    C          1.464942   -4.443894   -0.131872
    C          2.840426   -4.744084   -0.347571
    C          3.789513   -3.759457   -0.393780
    C         -0.856761   -5.175119    0.143467
    C          0.475337   -5.452108   -0.109667
    C         -3.693999   -4.460983    0.097421
    C         -3.231184   -5.807199    0.068472
    C         -1.897988   -6.143025    0.090413
    C         -7.110790   -1.033951   -0.601334
    C         -5.384645   -2.719084   -0.248729
    C         -6.735139   -2.345540   -0.515111
    C         -4.986670   -4.079239   -0.200724
    O         -2.006764   -3.641040    1.681681
    O          0.521063    3.422322    2.113670
    C          6.456524    0.826791   -0.362258
    O          7.012340   -0.185540    0.081236
    O          7.223622    1.733553   -0.960821
    H         -5.275877    5.804759   -0.564301
    H         -7.558850    1.633002   -0.734482
    H         -6.970743    4.036266   -0.727322
    H         -8.145243   -0.775775   -0.798249
    H         -7.471104   -3.130457   -0.649419
    H         -2.902092    6.479219   -0.302492
    H          1.821556    6.615694    0.017559
    H         -0.561355    7.176673   -0.044279
    H         -3.969253   -6.592280   -0.055532
    H         -1.615803   -7.184775   -0.016680
    H         -5.724243   -4.842950   -0.425475
    H          3.576585    4.873415   -0.148517
    H          5.307125    3.203479   -0.181217
    H          4.831613   -4.014072   -0.550676
    H          0.771334   -6.475791   -0.314865
    H          5.433216   -1.643511   -0.422859
    H          3.129336   -5.781549   -0.473314
    H          0.259810    4.307556    2.402182
    H          6.702746    2.408234   -1.418549
   Mn          8.984788   -0.950294   -0.147385
