# Supplementary material for: Dataset of optimized structures of reduced graphene-oxide with metal ions: Role of oxygen functional groups in metal ion adsorption
Source: Data Brief. 2025 Oct 10;63:112161. doi: 10.1016/j.dib.2025.112161 (PMC12607040; doi:10.1016/j.dib.2025.112161)
Supplement: Supplementary file 1 [file mmc1.zip › Optimized Geometries Malcek/ccor_rGO_MnII_O_b3lyp_gd3_6311gss.xyz]

79

    C         -0.532175    1.656210    0.019958
    C         -1.651464   -0.522788   -0.146337
    C         -1.720305    0.885410   -0.091331
    C         -0.372198   -1.172138   -0.157705
    C          0.745252    1.015159    0.013386
    C          0.820890   -0.395035   -0.130908
    C         -2.856946   -1.297765   -0.266831
    C         -2.801926   -2.694952   -0.309435
    C         -0.287786   -2.569467   -0.228367
    C         -1.515730   -3.402289    0.052866
    C         -2.996177    1.544128   -0.191387
    C         -4.179697    0.782936   -0.330126
    C         -4.112317   -0.639086   -0.376173
    C          0.954723   -3.207169   -0.373110
    C          2.085237   -1.031879   -0.226945
    C          2.145287   -2.436731   -0.376484
    C          3.282268   -0.261131   -0.225650
    C          1.932362    1.761139    0.098677
    C          3.184875    1.148151   -0.062991
    C          1.864379    3.203041    0.520553
    C         -0.606695    3.088679    0.045919
    C          0.557039    3.861880    0.157892
    C         -1.872114    3.730023   -0.082669
    C         -3.064726    2.956925   -0.186759
    C         -4.330431    3.609991   -0.302683
    C         -5.491234    2.837779   -0.417679
    C         -5.443585    1.441153   -0.441082
    C         -1.941299    5.151424   -0.109131
    C         -3.228347    5.781985   -0.221329
    C         -4.367107    5.046305   -0.308953
    C          0.493506    5.267659    0.083136
    C         -0.753613    5.890847   -0.042771
    C          3.080487    4.009604    0.111109
    C          2.944047    5.435190    0.070961
    C          1.724424    6.035861    0.092445
    C          4.373685    1.947779   -0.119162
    C          4.274999    3.366149   -0.078962
    C          4.558765   -0.905497   -0.374474
    C          5.741367   -0.068648   -0.393281
    C          5.615427    1.304163   -0.286200
    C          3.407966   -3.069390   -0.530126
    C          4.582898   -2.298697   -0.526799
    C          1.014526   -4.626581   -0.573193
    C          2.280698   -5.230275   -0.728260
    C          3.437866   -4.480057   -0.699706
    C         -1.420026   -4.820855   -0.486844
    C         -0.193236   -5.389108   -0.665242
    C         -3.967543   -3.453630   -0.506019
    C         -3.848296   -4.899360   -0.634100
    C         -2.652195   -5.538843   -0.646120
    C         -6.626778    0.637496   -0.586184
    C         -5.299566   -1.407391   -0.537447
    C         -6.558680   -0.718489   -0.634791
    C         -5.202031   -2.802556   -0.614569
    O         -1.571844   -3.570833    1.462947
    O          1.900709    3.106940    1.996294
    C          7.112836   -0.644721   -0.510496
    O          7.408193   -1.815642   -0.389838
    O          8.047306    0.295414   -0.763379
    H         -3.271188    6.865065   -0.236820
    H         -6.451132    3.335986   -0.501809
    H         -5.330845    5.535704   -0.393616
    H         -7.583608    1.141270   -0.664076
    H         -7.460610   -1.308578   -0.752631
    H         -0.802048    6.973338   -0.094621
    H          3.844414    6.034318   -0.008663
    H          1.649285    7.116520    0.055549
    H         -4.761750   -5.467387   -0.772769
    H         -2.608069   -6.608969   -0.815503
    H         -6.102215   -3.388862   -0.765229
    H          5.175848    3.949736   -0.237732
    H          6.505325    1.917137   -0.327415
    H          4.397932   -4.969212   -0.819752
    H         -0.115108   -6.443144   -0.909161
    H          5.531649   -2.799902   -0.640646
    H          2.336692   -6.301346   -0.879685
    H          1.870740    4.010919    2.338815
    H          8.906670   -0.151863   -0.792827
   Mn         -0.637457   -2.961721    3.024074
