# Supplementary material for: Dataset of optimized structures of reduced graphene-oxide with metal ions: Role of oxygen functional groups in metal ion adsorption
Source: Data Brief. 2025 Oct 10;63:112161. doi: 10.1016/j.dib.2025.112161 (PMC12607040; doi:10.1016/j.dib.2025.112161)
Supplement: Supplementary file 1 [file mmc1.zip › Optimized Geometries Malcek/ccor_rGO_MnII_OH_b3lyp_gd3_6311gss.xyz]

79

    C          0.646629   -1.396487   -0.070236
    C          1.832706    0.757744    0.093090
    C          1.846779   -0.670594   -0.049549
    C          0.568111    1.456320    0.079098
    C         -0.613029   -0.706726   -0.076936
    C         -0.642032    0.716334   -0.072835
    C          3.045400    1.453904    0.114224
    C          3.065095    2.890660    0.407408
    C          0.514467    2.858779    0.089646
    C          1.714682    3.639333    0.394277
    C          3.099383   -1.349833   -0.199566
    C          4.306712   -0.615047   -0.252627
    C          4.281211    0.801941   -0.107731
    C         -0.688046    3.549186   -0.149700
    C         -1.881935    1.399860   -0.216533
    C         -1.896180    2.817299   -0.287415
    C         -3.098693    0.668975   -0.340836
    C         -1.820345   -1.419149   -0.141545
    C         -3.052177   -0.748940   -0.288859
    C         -1.812103   -2.887523    0.111584
    C          0.669293   -2.822420   -0.200608
    C         -0.524284   -3.563525   -0.209307
    C          1.913322   -3.496035   -0.354088
    C          3.126637   -2.759272   -0.356659
    C          4.376916   -3.433704   -0.532141
    C          5.556177   -2.689977   -0.570700
    C          5.549540   -1.291271   -0.446844
    C          1.935936   -4.914147   -0.520514
    C          3.207635   -5.569218   -0.673588
    C          4.368808   -4.864404   -0.679682
    C         -0.502085   -4.960036   -0.399275
    C          0.728020   -5.615721   -0.546263
    C         -3.040791   -3.619027   -0.340260
    C         -2.950660   -5.046970   -0.479993
    C         -1.756141   -5.688661   -0.477461
    C         -4.260330   -1.499973   -0.445104
    C         -4.205383   -2.922895   -0.508378
    C         -4.345259    1.365348   -0.504516
    C         -5.550476    0.575543   -0.617720
    C         -5.472305   -0.808785   -0.601254
    C         -3.128526    3.501219   -0.485488
    C         -4.319408    2.768703   -0.582552
    C         -0.696337    4.981752   -0.258807
    C         -1.940519    5.632756   -0.486348
    C         -3.110186    4.926791   -0.585344
    C          1.725501    5.083890    0.094275
    C          0.519694    5.701112   -0.178929
    C          4.285346    3.665943    0.118736
    C          4.183786    5.087947    0.114947
    C          2.982439    5.753494    0.103911
    C          6.744266   -0.511429   -0.520194
    C          5.489221    1.554115   -0.203918
    C          6.711420    0.852454   -0.414809
    C          5.449354    2.972687   -0.134095
    O          2.379843    3.267770    1.616565
    O         -1.914433   -2.963755    1.706579
    C         -6.898600    1.200375   -0.734822
    O         -7.167210    2.370012   -0.550901
    O         -7.856540    0.306585   -1.068138
    H          3.219719   -6.646798   -0.792781
    H          6.502268   -3.202565   -0.708846
    H          5.318127   -5.373424   -0.803971
    H          7.688084   -1.022608   -0.672752
    H          7.629557    1.424134   -0.490552
    H          0.741508   -6.690667   -0.690376
    H         -3.870655   -5.603657   -0.619999
    H         -1.713161   -6.765567   -0.591933
    H          5.103060    5.659000    0.043471
    H          2.979597    6.835036    0.023881
    H          6.367895    3.525069   -0.303383
    H         -5.119276   -3.462725   -0.733994
    H         -6.379624   -1.386716   -0.711619
    H         -4.047469    5.446602   -0.747998
    H          0.501742    6.771778   -0.354198
    H         -5.246480    3.304292   -0.714192
    H         -1.950389    6.713063   -0.577104
    H         -1.914140   -3.899146    1.956369
    H         -8.698819    0.785279   -1.091354
   Mn         -1.923070   -1.473258    3.297820
