# Supplementary material for: Dataset of optimized structures of reduced graphene-oxide with metal ions: Role of oxygen functional groups in metal ion adsorption
Source: Data Brief. 2025 Oct 10;63:112161. doi: 10.1016/j.dib.2025.112161 (PMC12607040; doi:10.1016/j.dib.2025.112161)
Supplement: Supplementary file 1 [file mmc1.zip › Optimized Geometries Malcek/ccor_rGO_NiII_COOH_b3lyp_gd3_6311gss.xyz]

79

    C         -1.542202    1.361164    0.225142
    C         -2.099922   -1.039225    0.261644
    C         -2.496002    0.336532    0.147808
    C         -0.694194   -1.367524    0.301048
    C         -0.140989    1.039457    0.287958
    C          0.272306   -0.320986    0.234592
    C         -3.076193   -2.039939    0.197743
    C         -2.718185   -3.435526    0.465232
    C         -0.259079   -2.702615    0.275524
    C         -1.209263   -3.789926    0.506209
    C         -3.876117    0.652924   -0.081294
    C         -4.830474   -0.381084   -0.225574
    C         -4.427781   -1.742026   -0.094762
    C          1.093267   -3.030857    0.066143
    C          1.655159   -0.637210    0.120603
    C          2.058554   -1.992571   -0.001978
    C          2.626238    0.401883    0.071232
    C          0.826261    2.052245    0.322985
    C          2.192058    1.751221    0.184636
    C          0.399110    3.459641    0.658932
    C         -1.949465    2.733282    0.116591
    C         -1.009066    3.769437    0.208792
    C         -3.317751    3.045094   -0.123641
    C         -4.279394    2.005432   -0.223297
    C         -5.652205    2.317924   -0.481714
    C         -6.577805    1.282196   -0.609436
    C         -6.196569   -0.063537   -0.497501
    C         -3.717956    4.406978   -0.275515
    C         -5.107093    4.694246   -0.517382
    C         -6.027123    3.700189   -0.615519
    C         -1.400872    5.109148    0.032773
    C         -2.750266    5.410697   -0.201873
    C          1.403771    4.516589    0.241663
    C          0.932416    5.869866    0.127495
    C         -0.391124    6.155662    0.056744
    C          3.152905    2.815278    0.096763
    C          2.715102    4.175441    0.093544
    C          4.015705    0.074916   -0.082091
    C          4.954989    1.174356   -0.145161
    C          4.502246    2.490188   -0.061558
    C          3.435024   -2.306888   -0.183912
    C          4.379432   -1.273787   -0.219114
    C          1.496276   -4.401788   -0.083958
    C          2.878254   -4.679402   -0.289311
    C          3.810687   -3.679053   -0.330522
    C         -0.814842   -5.170989    0.174553
    C          0.523900   -5.426456   -0.066831
    C         -3.662447   -4.504190    0.096966
    C         -3.177196   -5.842846    0.078533
    C         -1.839041   -6.156588    0.115528
    C         -7.126798   -1.137300   -0.657163
    C         -5.377529   -2.791730   -0.275997
    C         -6.730621   -2.442187   -0.560368
    C         -4.957433   -4.145287   -0.217750
    O         -2.006106   -3.651726    1.695774
    O          0.391394    3.450506    2.136631
    C          6.393385    0.956267   -0.277914
    O          6.947742   -0.067330    0.167377
    O          7.162685    1.871361   -0.848561
    H         -5.405931    5.730842   -0.626866
    H         -7.617224    1.521077   -0.808320
    H         -7.069066    3.933915   -0.804282
    H         -8.162815   -0.897207   -0.868007
    H         -7.451777   -3.239753   -0.700108
    H         -3.046973    6.445598   -0.335470
    H          1.667969    6.663938    0.057721
    H         -0.722488    7.182873   -0.045148
    H         -3.900876   -6.640470   -0.049698
    H         -1.538599   -7.193866    0.015414
    H         -5.679442   -4.922064   -0.448140
    H          3.453938    4.950852   -0.081596
    H          5.210156    3.311496   -0.085993
    H          4.858179   -3.915696   -0.479328
    H          0.838714   -6.445512   -0.266641
    H          5.416959   -1.540012   -0.349109
    H          3.185408   -5.712024   -0.410845
    H          0.102013    4.328363    2.420899
    H          6.647436    2.546547   -1.312623
   Ni          8.626586   -0.945422   -0.365325
