# Supplementary material for: Dataset of optimized structures of reduced graphene-oxide with metal ions: Role of oxygen functional groups in metal ion adsorption
Source: Data Brief. 2025 Oct 10;63:112161. doi: 10.1016/j.dib.2025.112161 (PMC12607040; doi:10.1016/j.dib.2025.112161)
Supplement: Supplementary file 1 [file mmc1.zip › Optimized Geometries Malcek/ccor_rGO_NiII_O_b3lyp_gd3_6311gss.xyz]

79

      C        -0.425341    1.492175   -0.186667
      C        -1.490925   -0.713374   -0.354837
      C        -1.590565    0.702963   -0.309928
      C        -0.216060   -1.338793   -0.297388
      C         0.863602    0.864537   -0.121402
      C         0.964616   -0.546536   -0.219029
      C        -2.667214   -1.507706   -0.432204
      C        -2.568330   -2.920844   -0.456917
      C        -0.120762   -2.751285   -0.348488
      C        -1.296735   -3.542944   -0.413818
      C        -2.871989    1.323606   -0.411957
      C        -4.042908    0.528360   -0.487622
      C        -3.942527   -0.885311   -0.494944
      C         1.154820   -3.375280   -0.320123
      C         2.241691   -1.169372   -0.204641
      C         2.329198   -2.585436   -0.263873
      C         3.421668   -0.380808   -0.156414
      C         2.030463    1.631322    0.000324
      C         3.295831    1.029928   -0.062040
      C         1.922704    3.088016    0.362016
      C        -0.525993    2.917124   -0.194154
      C         0.622347    3.714897   -0.073207
      C        -1.799929    3.531746   -0.357630
      C        -2.972438    2.735385   -0.436755
      C        -4.252771    3.355699   -0.553150
      C        -5.406155    2.547282   -0.610264
      C        -5.328577    1.158898   -0.578155
      C        -1.895118    4.949017   -0.425015
      C        -3.189498    5.546570   -0.557234
      C        -4.320763    4.781553   -0.610247
      C         0.540065    5.114961   -0.201170
      C        -0.717899    5.713851   -0.371013
      C         3.141703    3.897047   -0.027405
      C         2.989115    5.309944   -0.148415
      C         1.758051    5.898369   -0.193208
      C         4.478996    1.849688   -0.074856
      C         4.360363    3.258812   -0.112853
      C         4.718451   -1.014918   -0.179875
      C         5.892081   -0.154571   -0.158693
      C         5.739335    1.216926   -0.124265
      C         3.607488   -3.206472   -0.260610
      C         4.771385   -2.407609   -0.223744
      C         1.252463   -4.796527   -0.360697
      C         2.547691   -5.396806   -0.346387
      C         3.681348   -4.630162   -0.301636
      C        -1.195068   -4.964567   -0.441975
      C         0.074010   -5.561639   -0.414523
      C        -3.753047   -3.715918   -0.517176
      C        -3.624629   -5.137798   -0.532201
      C        -2.396719   -5.738583   -0.497952
      C        -6.500303    0.323127   -0.639361
      C        -5.127039   -1.691208   -0.560085
      C        -6.405131   -1.030417   -0.627233
      C        -5.008916   -3.078220   -0.565253
      O        -1.842694   -2.281769    2.436016
      O         1.894620    3.050702    1.839463
      C         7.278366   -0.706871   -0.183768
      O         7.582988   -1.881691   -0.190373
      O         8.220981    0.260303   -0.196873
      H        -3.258694    6.626830   -0.611060
      H        -6.377339    3.023638   -0.687068
      H        -5.292966    5.251586   -0.702761
      H        -7.469952    0.803803   -0.698123
      H        -7.297826   -1.643210   -0.674899
      H        -0.783997    6.792781   -0.459485
      H         3.882420    5.919003   -0.230672
      H         1.673634    6.974903   -0.283315
      H        -4.524199   -5.740426   -0.575169
      H        -2.317936   -6.819379   -0.514082
      H        -5.904999   -3.686960   -0.612750
      H         5.261026    3.849924   -0.242570
      H         6.620489    1.843351   -0.133898
      H         4.657618   -5.100486   -0.296804
      H         0.149089   -6.643344   -0.438578
      H         5.731750   -2.898160   -0.230484
      H         2.620814   -6.477632   -0.375385
      H         1.856210    3.966761    2.147594
      H         9.084175   -0.180026   -0.209287
     Ni        -2.332267   -0.722653    2.877272
