# Supplementary material for: Dataset of optimized structures of reduced graphene-oxide with metal ions: Role of oxygen functional groups in metal ion adsorption
Source: Data Brief. 2025 Oct 10;63:112161. doi: 10.1016/j.dib.2025.112161 (PMC12607040; doi:10.1016/j.dib.2025.112161)
Supplement: Supplementary file 1 [file mmc1.zip › Optimized Geometries Malcek/ccor_rGO_NiII_OH_b3lyp_gd3_6311gss.xyz]

79

      C        -0.760144    1.456411   -0.221231
      C        -1.810199   -0.769155   -0.049530
      C        -1.925915    0.645091   -0.143994
      C        -0.503731   -1.379329   -0.089849
      C         0.522992    0.856663   -0.258805
      C         0.649954   -0.560208   -0.247178
      C        -2.976947   -1.547078   -0.000840
      C        -2.889704   -2.991385    0.250230
      C        -0.359081   -2.774417   -0.091813
      C        -1.510219   -3.638188    0.202527
      C        -3.210757    1.249541   -0.194526
      C        -4.372202    0.443189   -0.212201
      C        -4.250212   -0.969584   -0.138789
      C         0.888500   -3.378986   -0.311203
      C         1.936394   -1.158521   -0.358284
      C         2.047143   -2.565757   -0.423357
      C         3.106608   -0.344798   -0.446089
      C         1.684450    1.667852   -0.361386
      C         2.968081    1.067699   -0.421322
      C         1.562444    3.080834   -0.360076
      C        -0.883220    2.873275   -0.257621
      C         0.278921    3.682948   -0.317223
      C        -2.168484    3.476237   -0.262734
      C        -3.331967    2.666725   -0.247142
      C        -4.624809    3.268297   -0.297766
      C        -5.761533    2.447672   -0.324551
      C        -5.661566    1.047492   -0.293631
      C        -2.286881    4.898781   -0.299512
      C        -3.596318    5.477765   -0.323854
      C        -4.715301    4.698278   -0.328816
      C         0.150370    5.109495   -0.333142
      C        -1.121607    5.682872   -0.321803
      C         2.733951    3.900993   -0.411412
      C         2.577047    5.329671   -0.408344
      C         1.346662    5.905464   -0.372502
      C         4.124419    1.895889   -0.485007
      C         3.986889    3.292798   -0.467310
      C         4.399395   -0.956173   -0.546388
      C         5.560926   -0.086455   -0.595448
      C         5.403193    1.275441   -0.567426
      C         3.326499   -3.165952   -0.581160
      C         4.470678   -2.355590   -0.632252
      C         0.993724   -4.806134   -0.423727
      C         2.276865   -5.372694   -0.617658
      C         3.403727   -4.585972   -0.681082
      C        -1.421334   -5.079485   -0.112018
      C        -0.181842   -5.611546   -0.372002
      C        -4.071453   -3.837364   -0.017947
      C        -3.875378   -5.254481   -0.060894
      C        -2.637152   -5.834823   -0.105632
      C        -6.805121    0.198126   -0.341897
      C        -5.420124   -1.799904   -0.202386
      C        -6.684910   -1.172303   -0.310613
      C        -5.286039   -3.219439   -0.191591
      O        -2.168334   -3.338710    1.451672
      O         1.920284    2.047412    2.644825
      C         6.951857   -0.634432   -0.628820
      O         7.274739   -1.769416   -0.350661
      O         7.860501    0.291927   -0.995004
      H        -3.683479    6.557754   -0.347916
      H        -6.743352    2.905912   -0.372499
      H        -5.698528    5.153520   -0.358434
      H        -7.786943    0.651769   -0.411455
      H        -7.572298   -1.791847   -0.364120
      H        -1.214969    6.763125   -0.341576
      H         3.468757    5.944947   -0.439881
      H         1.246483    6.984711   -0.377027
      H        -4.756758   -5.882890   -0.119178
      H        -2.560836   -6.912255   -0.198565
      H        -6.175384   -3.823333   -0.334957
      H         4.877042    3.910495   -0.508130
      H         6.276518    1.912215   -0.603935
      H         4.376459   -5.045163   -0.814112
      H        -0.085958   -6.676588   -0.552455
      H         5.435191   -2.829781   -0.727237
      H         2.364144   -6.448816   -0.709570
      H         1.065378    2.364708    2.332881
      H         8.734927   -0.123844   -0.946865
     Ni         1.994672    0.287985    2.996520
