# Supplementary material for: Dataset of optimized structures of reduced graphene-oxide with metal ions: Role of oxygen functional groups in metal ion adsorption
Source: Data Brief. 2025 Oct 10;63:112161. doi: 10.1016/j.dib.2025.112161 (PMC12607040; doi:10.1016/j.dib.2025.112161)
Supplement: Supplementary file 1 [file mmc1.zip › Optimized Geometries Malcek/ccor_rGO_ZnII_COOH_b3lyp_gd3_6311gss.xyz]

79

    C         -1.584474    1.362631    0.217786
    C         -2.153528   -1.035393    0.254230
    C         -2.544451    0.342591    0.151427
    C         -0.748900   -1.370476    0.275017
    C         -0.184063    1.034228    0.259893
    C          0.221804   -0.328188    0.199666
    C         -3.135453   -2.031342    0.199727
    C         -2.780390   -3.429918    0.456554
    C         -0.320610   -2.707590    0.241289
    C         -1.273984   -3.791278    0.478348
    C         -3.926410    0.666376   -0.055157
    C         -4.887853   -0.362486   -0.189344
    C         -4.489577   -1.725915   -0.071478
    C          1.028291   -3.042074    0.019217
    C          1.602030   -0.651095    0.071818
    C          1.998291   -2.008292   -0.054630
    C          2.577429    0.383510    0.012610
    C          0.788460    2.042728    0.282304
    C          2.151260    1.735290    0.126471
    C          0.374000    3.451896    0.624925
    C         -1.986781    2.737098    0.119937
    C         -1.040032    3.768675    0.199359
    C         -3.357497    3.056181   -0.096573
    C         -4.325588    2.021506   -0.184594
    C         -5.700968    2.341457   -0.419111
    C         -6.633354    1.310582   -0.536994
    C         -6.256621   -0.037309   -0.438258
    C         -3.753827    4.420553   -0.236693
    C         -5.145464    4.715292   -0.453441
    C         -6.071712    3.725943   -0.540218
    C         -1.428378    5.110933    0.032701
    C         -2.780266    5.419442   -0.177060
    C          1.376317    4.503473    0.189311
    C          0.910119    5.858641    0.083105
    C         -0.413345    6.152066    0.038780
    C          3.115676    2.794392    0.021199
    C          2.684231    4.155441    0.020060
    C          3.964283    0.049554   -0.148447
    C          4.907962    1.143740   -0.221595
    C          4.463226    2.461288   -0.150565
    C          3.372112   -2.329248   -0.245755
    C          4.321567   -1.300476   -0.285217
    C          1.423083   -4.414548   -0.137657
    C          2.801944   -4.698576   -0.353509
    C          3.739390   -3.702944   -0.397882
    C         -0.889614   -5.173112    0.137255
    C          0.445561   -5.434312   -0.116476
    C         -3.734790   -4.492557    0.095769
    C         -3.256208   -5.833161    0.064028
    C         -1.919141   -6.153291    0.083910
    C         -7.194144   -1.106063   -0.589323
    C         -5.446913   -2.770502   -0.243793
    C         -6.802482   -2.413184   -0.505873
    C         -5.032492   -4.126030   -0.198684
    O         -2.055492   -3.654269    1.678810
    O          0.391798    3.443493    2.103416
    C          6.349063    0.916363   -0.343068
    O          6.896505   -0.097098    0.128383
    O          7.120577    1.812490   -0.936604
    H         -5.441222    5.753736   -0.553453
    H         -7.674713    1.555284   -0.717944
    H         -7.115604    3.965306   -0.710280
    H         -8.232182   -0.860144   -0.782892
    H         -7.529261   -3.206790   -0.639087
    H         -3.074363    6.456099   -0.302726
    H          1.648364    6.648910   -0.000880
    H         -0.741160    7.181134   -0.055691
    H         -3.985163   -6.626673   -0.060025
    H         -1.624705   -7.191447   -0.024910
    H         -5.761446   -4.898202   -0.422621
    H          3.423537    4.927438   -0.168008
    H          5.174900    3.278991   -0.187148
    H          4.784503   -3.944980   -0.554523
    H          0.753597   -6.454198   -0.322738
    H          5.357163   -1.571526   -0.421173
    H          3.102960   -5.732399   -0.480469
    H          0.116438    4.324536    2.391661
    H          6.608194    2.484318   -1.409034
   Zn          8.696078   -0.846713   -0.125396
