# Supplementary material for: Dataset of optimized structures of reduced graphene-oxide with metal ions: Role of oxygen functional groups in metal ion adsorption
Source: Data Brief. 2025 Oct 10;63:112161. doi: 10.1016/j.dib.2025.112161 (PMC12607040; doi:10.1016/j.dib.2025.112161)
Supplement: Supplementary file 1 [file mmc1.zip › Optimized Geometries Malcek/ccor_rGO_ZnII_O_b3lyp_gd3_6311gss.xyz]

79

    C         -0.325067    1.674533   -0.023977
    C         -1.598247   -0.429057   -0.157356
    C         -1.550242    1.004743   -0.147335
    C         -0.358867   -1.180010   -0.150238
    C          0.908793    0.931348    0.004392
    C          0.884426   -0.483617   -0.134784
    C         -2.834206   -1.074372   -0.239252
    C         -2.911374   -2.536510   -0.111642
    C         -0.361786   -2.578869   -0.236396
    C         -1.620080   -3.321160   -0.113060
    C         -2.768488    1.745176   -0.293124
    C         -4.001075    1.069428   -0.445389
    C         -4.038365   -0.354492   -0.425917
    C          0.831088   -3.308771   -0.403057
    C          2.104355   -1.210860   -0.225458
    C          2.072057   -2.619590   -0.390769
    C          3.352499   -0.525162   -0.196261
    C          2.138716    1.588425    0.111488
    C          3.350419    0.883587   -0.022011
    C          2.165048    3.036280    0.530936
    C         -0.289063    3.107719   -0.023298
    C          0.926495    3.793482    0.117813
    C         -1.496213    3.842971   -0.200296
    C         -2.734633    3.163303   -0.326408
    C         -3.948618    3.902981   -0.498841
    C         -5.153940    3.216244   -0.637422
    C         -5.208569    1.813071   -0.622147
    C         -1.454771    5.269929   -0.249553
    C         -2.689730    5.989426   -0.417048
    C         -3.876232    5.339311   -0.533383
    C          0.969973    5.196820    0.031390
    C         -0.222406    5.915971   -0.147109
    C          3.451443    3.749900    0.165676
    C          3.423679    5.184095    0.120990
    C          2.254257    5.873584    0.090271
    C          4.594929    1.596841   -0.036117
    C          4.597327    3.022043    0.010033
    C          4.583354   -1.259977   -0.324623
    C          5.821557   -0.510515   -0.293017
    C          5.788192    0.870635   -0.168739
    C          3.291294   -3.340575   -0.530645
    C          4.513078   -2.651018   -0.492980
    C          0.796835   -4.728743   -0.600548
    C          2.029314   -5.416946   -0.755834
    C          3.229271   -4.754363   -0.713929
    C         -1.651729   -4.745324   -0.500122
    C         -0.450110   -5.395311   -0.686058
    C         -4.158063   -3.224846   -0.501060
    C         -4.104043   -4.639886   -0.658083
    C         -2.930185   -5.351630   -0.658241
    C         -6.430159    1.094283   -0.790696
    C         -5.271218   -1.042234   -0.621916
    C         -6.456360   -0.274750   -0.799491
    C         -5.285670   -2.461208   -0.696333
    O         -2.364778   -3.089729    1.175758
    O          2.138929    2.941906    2.007669
    C          7.152650   -1.173718   -0.384264
    O          7.364863   -2.369622   -0.382316
    O          8.170696   -0.286818   -0.465703
    H         -2.652251    7.072558   -0.450983
    H         -6.072921    3.777563   -0.768058
    H         -4.797076    5.897279   -0.660868
    H         -7.347529    1.655921   -0.925986
    H         -7.394250   -0.797598   -0.948536
    H         -0.183591    6.998370   -0.208040
    H          4.369672    5.713186    0.077874
    H          2.260233    6.956732    0.047813
    H         -5.036910   -5.161390   -0.840873
    H         -2.961483   -6.420056   -0.840011
    H         -6.218210   -2.955748   -0.947282
    H          5.543880    3.537059   -0.120487
    H          6.719782    1.419430   -0.173426
    H          4.157127   -5.302906   -0.828556
    H         -0.457371   -6.452012   -0.931672
    H          5.427326   -3.214560   -0.591803
    H          2.008553   -6.489859   -0.910012
    H          2.172846    3.846954    2.346535
    H          8.992360   -0.799106   -0.502011
   Zn         -1.843904   -2.218113    2.930018
