# Supplementary material for: Dataset of optimized structures of reduced graphene-oxide with metal ions: Role of oxygen functional groups in metal ion adsorption
Source: Data Brief. 2025 Oct 10;63:112161. doi: 10.1016/j.dib.2025.112161 (PMC12607040; doi:10.1016/j.dib.2025.112161)
Supplement: Supplementary file 1 [file mmc1.zip › Optimized Geometries Malcek/ccor_rGO_ZnII_OH_b3lyp_gd3_6311gss.xyz]

79

    C          0.606259   -1.450658   -0.276048
    C          1.583522    0.810451   -0.169559
    C          1.744364   -0.599504   -0.261018
    C          0.255063    1.373408   -0.146831
    C         -0.697012   -0.897575   -0.244668
    C         -0.875545    0.511853   -0.239477
    C          2.722536    1.628969   -0.174215
    C          2.595327    3.068766    0.084079
    C          0.061153    2.762088   -0.142035
    C          1.193171    3.665561    0.101770
    C          3.046332   -1.157985   -0.371460
    C          4.176210   -0.311219   -0.446718
    C          4.007800    1.096790   -0.370415
    C         -1.216180    3.321136   -0.301564
    C         -2.185508    1.064026   -0.292732
    C         -2.348914    2.466387   -0.358303
    C         -3.329006    0.210344   -0.318270
    C         -1.832025   -1.750747   -0.267933
    C         -3.137742   -1.196784   -0.285756
    C         -1.659889   -3.158182   -0.260518
    C          0.778469   -2.862599   -0.299545
    C         -0.354683   -3.713933   -0.282440
    C          2.082397   -3.420222   -0.369062
    C          3.215603   -2.570178   -0.419884
    C          4.525039   -3.125886   -0.533534
    C          5.628829   -2.265904   -0.621036
    C          5.480802   -0.869724   -0.589106
    C          2.249806   -4.838148   -0.399364
    C          3.576263   -5.370599   -0.490628
    C          4.664601   -4.552205   -0.560982
    C         -0.176418   -5.134671   -0.297389
    C          1.114145   -5.662879   -0.352174
    C         -2.802709   -4.019942   -0.258855
    C         -2.594550   -5.442348   -0.253527
    C         -1.343881   -5.973213   -0.271937
    C         -4.266450   -2.066243   -0.297431
    C         -4.078444   -3.457198   -0.272776
    C         -4.645692    0.774156   -0.372131
    C         -5.776367   -0.136936   -0.370484
    C         -5.568884   -1.492033   -0.337476
    C         -3.654510    3.020464   -0.459572
    C         -4.770365    2.169915   -0.460507
    C         -1.377140    4.743629   -0.406379
    C         -2.687145    5.263831   -0.540838
    C         -3.786629    4.436867   -0.555042
    C          1.038460    5.103360   -0.202964
    C         -0.229774    5.590700   -0.405594
    C          3.733021    3.956485   -0.235005
    C          3.484714    5.365950   -0.263422
    C          2.225849    5.901599   -0.248961
    C          6.589561    0.019676   -0.693758
    C          5.142911    1.967911   -0.487671
    C          6.422414    1.385186   -0.656727
    C          4.959073    3.382092   -0.467369
    O          1.917764    3.387072    1.319331
    O         -0.557498   -1.716696    2.760459
    C         -7.186604    0.360564   -0.355991
    O         -7.539862    1.486150   -0.076656
    O         -8.074300   -0.601549   -0.678828
    H          3.700628   -6.447062   -0.511928
    H          6.622704   -2.689320   -0.716398
    H          5.660362   -4.972758   -0.640453
    H          7.582451   -0.398906   -0.810438
    H          7.283619    2.035743   -0.752777
    H          1.244519   -6.739313   -0.370553
    H         -3.464167   -6.089136   -0.241466
    H         -1.205248   -7.048165   -0.275523
    H          4.339592    6.025633   -0.359362
    H          2.107014    6.975815   -0.333441
    H          5.818859    4.017177   -0.650727
    H         -4.946547   -4.106837   -0.275480
    H         -6.419585   -2.159777   -0.335732
    H         -4.780138    4.860979   -0.643060
    H         -0.371795    6.651781   -0.579285
    H         -5.754447    2.608829   -0.516558
    H         -2.817130    6.336185   -0.626005
    H          0.034713   -2.340482    2.326361
    H         -8.960733   -0.216969   -0.600453
   Zn          0.347557   -0.143037    3.110208
