# Supplementary material for: Dataset of optimized structures of reduced graphene-oxide with metal ions: Role of oxygen functional groups in metal ion adsorption
Source: Data Brief. 2025 Oct 10;63:112161. doi: 10.1016/j.dib.2025.112161 (PMC12607040; doi:10.1016/j.dib.2025.112161)
Supplement: Supplementary file 2 [file mmc2.zip › cor_rGO_b3lyp_gd3_6311gss.xyz]

42

      C            3.479931   -0.700854   -0.087131
      C            4.038646    1.654057   -0.307079
      C            4.418827    0.332996   -0.263195
      C            2.654103    2.039975   -0.243643
      C            2.087454   -0.339970    0.394129
      C            1.666979    1.060115    0.002557
      C            2.244177    3.369637   -0.467539
      C            0.902819    3.706248   -0.469066
      C            0.321355    1.402837    0.015098
      C           -0.084553    2.731575   -0.242517
      C           -0.701026    0.366363    0.308132
      C            1.046566   -1.379486    0.030001
      C           -0.298478   -1.040578    0.059845
      C            1.439629   -2.719517   -0.202021
      C            3.804005   -2.060671   -0.247668
      C            2.838001   -3.042633   -0.274448
      C            0.441050   -3.698111   -0.390147
      C           -1.291397   -2.019137   -0.162273
      C           -0.896593   -3.354578   -0.371526
      C           -2.163940    0.738057    0.214638
      C           -3.126139   -0.367208   -0.075891
      C           -2.680811   -1.640694   -0.217476
      C           -1.496405    3.043793   -0.355685
      C           -2.468882    2.128225   -0.199484
      O            2.149733   -0.272270    1.865246
      C           -4.580792   -0.091644   -0.058690
      O           -5.093876    0.916769    0.384498
      O           -5.320829   -1.101289   -0.568901
      H           -1.655517   -4.111755   -0.532705
      H           -3.401396   -2.431442   -0.385946
      H           -3.503257    2.388287   -0.365126
      H            2.464365   -1.132817    2.173748
      H           -6.252545   -0.859510   -0.457312
      H            4.781093    2.427850   -0.465880
      H            5.458584    0.067371   -0.423924
      H            2.995331    4.128912   -0.654878
      H            0.600441    4.729489   -0.662534
      H            4.843510   -2.329360   -0.405372
      H            3.121102   -4.078762   -0.419051
      H            0.736348   -4.726713   -0.563577
      H           -1.759974    4.059451   -0.632139
      O           -1.484434    0.601318    1.501805
