# Supplementary material for: Dataset of optimized structures of reduced graphene-oxide with metal ions: Role of oxygen functional groups in metal ion adsorption
Source: Data Brief. 2025 Oct 10;63:112161. doi: 10.1016/j.dib.2025.112161 (PMC12607040; doi:10.1016/j.dib.2025.112161)
Supplement: Supplementary file 2 [file mmc2.zip › cor_rGO_CoII_COOH_b3lyp_gd3_6311gss_V.xyz]

43

      C            4.383158   -0.170273   -0.029480
      C            4.525260    2.242611   -0.271754
      C            5.130747    1.009529   -0.201289
      C            3.094044    2.381367   -0.241096
      C            2.938772   -0.053713    0.419002
      C            2.288728    1.246449   -0.001170
      C            2.463656    3.616535   -0.491615
      C            1.084491    3.712804   -0.525869
      C            0.905054    1.348071   -0.021017
      C            0.278876    2.582303   -0.306590
      C            0.074859    0.151084    0.264381
      C            2.104133   -1.263624    0.048692
      C            0.723288   -1.166257    0.045295
      C            2.732055   -2.518665   -0.153071
      C            4.942286   -1.452928   -0.164566
      C            4.163598   -2.590671   -0.194518
      C            1.926521   -3.663572   -0.339781
      C           -0.076727   -2.311902   -0.177637
      C            0.551452   -3.563514   -0.350375
      C           -1.426303    0.261497    0.136296
      C           -2.168050   -0.999690   -0.169940
      C           -1.498881   -2.185815   -0.271538
      C           -1.162068    2.640305   -0.456919
      C           -1.962166    1.570262   -0.308395
      O            2.955116    0.039537    1.886980
      C           -3.620972   -0.984726   -0.195652
      O           -4.255697   -0.084959    0.395467
      O           -4.319577   -1.929951   -0.801655
      O           -0.768022    0.251276    1.436225
      H           -0.057566   -4.445755   -0.509923
      H           -2.051598   -3.110017   -0.406547
      H           -3.020190    1.651560   -0.507303
      H            3.420399   -0.740822    2.217925
      H           -3.769907   -2.496033   -1.362324
      H            5.124382    3.132592   -0.426395
      H            6.204054    0.929061   -0.337205
      H            3.074362    4.493653   -0.673719
      H            0.612110    4.664739   -0.740337
      H            6.015393   -1.537861   -0.299604
      H            4.628121   -3.561786   -0.318250
      H            2.403270   -4.625431   -0.487886
      H           -1.593724    3.589633   -0.755738
     Co          -6.083649    0.623127    0.186030
