# Supplementary material for: Dataset of optimized structures of reduced graphene-oxide with metal ions: Role of oxygen functional groups in metal ion adsorption
Source: Data Brief. 2025 Oct 10;63:112161. doi: 10.1016/j.dib.2025.112161 (PMC12607040; doi:10.1016/j.dib.2025.112161)
Supplement: Supplementary file 2 [file mmc2.zip › cor_rGO_CoII_O_b3lyp_gd3_6311gss_III.xyz]

43

      C        -3.610918    0.740670   -0.277786
      C        -4.260345   -1.593035   -0.240525
      C        -4.595776   -0.255861   -0.291270
      C        -2.903414   -2.037964   -0.226656
      C        -2.200325    0.363037    0.153465
      C        -1.855764   -1.083161   -0.129604
      C        -2.581501   -3.403276   -0.371528
      C        -1.263345   -3.801938   -0.456094
      C        -0.541753   -1.478955   -0.205912
      C        -0.225072   -2.849966   -0.390591
      C         0.577496   -0.482134    0.040949
      C        -1.139103    1.308695   -0.369531
      C         0.177912    0.906618   -0.420889
      C        -1.497861    2.638257   -0.712985
      C        -3.891074    2.091790   -0.542362
      C        -2.880710    3.008934   -0.732858
      C        -0.489447    3.554068   -1.076679
      C         1.182536    1.824408   -0.816105
      C         0.830211    3.154401   -1.125971
      C         1.941662   -0.936466   -0.479154
      C         2.925372    0.071012   -0.702875
      C         2.535555    1.386522   -0.885555
      C         1.137479   -3.225115   -0.552045
      C         2.172981   -2.312426   -0.605061
      O        -2.217483    0.444969    1.612146
      C         4.381176   -0.262480   -0.783125
      O         4.885210   -1.298481   -0.409650
      O         5.110426    0.743860   -1.303650
      O         0.786434   -0.515723    1.450821
      H         1.604276    3.855063   -1.415262
      H         3.292440    2.124037   -1.117510
      H         3.175560   -2.665453   -0.787837
      H        -2.432686    1.356550    1.851949
      H         6.041215    0.473479   -1.282652
      H        -5.043295   -2.341397   -0.284949
      H        -5.633681    0.033629   -0.408672
      H        -3.380388   -4.132228   -0.436151
      H        -1.014522   -4.848282   -0.587539
      H        -4.924020    2.399273   -0.657209
      H        -3.130852    4.036945   -0.968468
      H        -0.763320    4.570901   -1.330888
      H         1.362921   -4.277503   -0.686222
     Co         1.436068    0.757933    2.611799
