# Supplementary material for: Dataset of optimized structures of reduced graphene-oxide with metal ions: Role of oxygen functional groups in metal ion adsorption
Source: Data Brief. 2025 Oct 10;63:112161. doi: 10.1016/j.dib.2025.112161 (PMC12607040; doi:10.1016/j.dib.2025.112161)
Supplement: Supplementary file 2 [file mmc2.zip › cor_rGO_CoII_OH_b3lyp_gd3_6311gss_V.xyz]

43

      C            2.915518   -1.077976   -0.851151
      C            3.583424    1.190958   -1.426618
      C            3.875936   -0.147279   -1.292724
      C            2.265963    1.698538   -1.158974
      C            1.624187   -0.575504   -0.278878
      C            1.266858    0.827528   -0.664793
      C            1.921365    3.042395   -1.407657
      C            0.630352    3.491328   -1.202424
      C           -0.031317    1.282511   -0.457024
      C           -0.374504    2.620799   -0.741749
      C           -1.062638    0.352750    0.064179
      C            0.486011   -1.546616   -0.353388
      C           -0.810146   -1.093344   -0.140939
      C            0.751782   -2.927611   -0.504855
      C            3.125721   -2.472465   -0.910851
      C            2.102769   -3.369259   -0.724207
      C           -0.328385   -3.831053   -0.453572
      C           -1.886541   -2.001891   -0.119316
      C           -1.620292   -3.376258   -0.270050
      C           -2.493831    0.836607    0.173947
      C           -3.563886   -0.204467    0.114465
      C           -3.239466   -1.515411    0.009026
      C           -1.759247    3.043974   -0.650112
      C           -2.757499    2.221482   -0.283422
      O            1.857496   -0.461967    1.302861
      C           -4.978515    0.191005    0.323905
      O           -5.339363    1.261802    0.767832
      O           -5.854289   -0.782139   -0.002697
      O           -1.627263    0.718356    1.342533
      H           -2.444315   -4.079907   -0.247809
      H           -4.031568   -2.253609    0.013526
      H           -3.783564    2.555290   -0.307740
      H            1.772849   -1.357109    1.666394
      H           -6.740979   -0.463963    0.225109
      H            4.337771    1.878727   -1.789128
      H            4.853634   -0.515630   -1.582243
      H            2.680569    3.721068   -1.779104
      H            0.375917    4.522943   -1.417164
      H            4.114405   -2.832189   -1.173262
      H            2.290676   -4.433274   -0.802819
      H           -0.135576   -4.891098   -0.569179
      H           -1.989596    4.059916   -0.952392
     Co           3.279460    0.675406    2.247210
