# Supplementary material for: Dataset of optimized structures of reduced graphene-oxide with metal ions: Role of oxygen functional groups in metal ion adsorption
Source: Data Brief. 2025 Oct 10;63:112161. doi: 10.1016/j.dib.2025.112161 (PMC12607040; doi:10.1016/j.dib.2025.112161)
Supplement: Supplementary file 2 [file mmc2.zip › cor_rGO_CrII_COOH_b3lyp_gd3_6311gss_VI.xyz]

43

      C         4.320254   -0.251713    0.065688
      C         4.537193    2.154774   -0.187016
      C         5.105749    0.906783   -0.083736
      C         3.109860    2.332311   -0.213409
      C         2.863131   -0.092903    0.456382
      C         2.265491    1.221645    0.003705
      C         2.522687    3.581571   -0.496994
      C         1.148652    3.714779   -0.583208
      C         0.886747    1.360684   -0.068021
      C         0.304548    2.608701   -0.384636
      C         0.015025    0.188863    0.196203
      C         2.010699   -1.282119    0.060730
      C         0.633969   -1.146890    0.005119
      C         2.610738   -2.554655   -0.111371
      C         4.848712   -1.549791   -0.040340
      C         4.040311   -2.665943   -0.095902
      C         1.780912   -3.677093   -0.324986
      C        -0.188766   -2.269823   -0.244142
      C         0.410122   -3.538487   -0.389024
      C        -1.476171    0.339266    0.018488
      C        -2.243954   -0.901982   -0.302208
      C        -1.605524   -2.104059   -0.383334
      C        -1.129028    2.704505   -0.583820
      C        -1.962587    1.657800   -0.452174
      O         2.824971    0.009729    1.923618
      C        -3.702194   -0.848892   -0.331083
      O        -4.324369    0.056769    0.246220
      O        -4.412433   -1.787600   -0.946025
      O        -0.861428    0.321026    1.340512
      H        -0.216633   -4.404517   -0.567933
      H        -2.178520   -3.013759   -0.530538
      H        -3.011999    1.762604   -0.684587
      H         3.252340   -0.782668    2.276323
      H        -3.865310   -2.361725   -1.500384
      H         5.165876    3.027088   -0.324192
      H         6.181018    0.796369   -0.176092
      H         3.163174    4.440518   -0.662771
      H         0.711039    4.677474   -0.822183
      H         5.923560   -1.665082   -0.132334
      H         4.482441   -3.650071   -0.196692
      H         2.235400   -4.652919   -0.450699
      H        -1.523962    3.662789   -0.904201
     Cr        -6.365492    0.585021    0.457342
