# Supplementary material for: Dataset of optimized structures of reduced graphene-oxide with metal ions: Role of oxygen functional groups in metal ion adsorption
Source: Data Brief. 2025 Oct 10;63:112161. doi: 10.1016/j.dib.2025.112161 (PMC12607040; doi:10.1016/j.dib.2025.112161)
Supplement: Supplementary file 2 [file mmc2.zip › cor_rGO_CrII_O_b3lyp_gd3_6311gss_VI.xyz]

43

      C        -3.644833    0.724567   -0.122269
      C        -4.268582   -1.625075   -0.169190
      C        -4.616009   -0.294473   -0.132592
      C        -2.894856   -2.041086   -0.263006
      C        -2.210755    0.351734    0.195927
      C        -1.869996   -1.072816   -0.181947
      C        -2.533623   -3.386164   -0.476882
      C        -1.205987   -3.753220   -0.616676
      C        -0.543012   -1.446978   -0.311909
      C        -0.184768   -2.791964   -0.543083
      C         0.519151   -0.422389   -0.173023
      C        -1.204952    1.349161   -0.338972
      C         0.125468    0.982833   -0.439021
      C        -1.594836    2.685998   -0.593422
      C        -3.958827    2.081641   -0.318318
      C        -2.985333    3.036656   -0.520012
      C        -0.601793    3.626398   -0.939409
      C         1.114974    1.923595   -0.793659
      C         0.726209    3.254549   -1.034627
      C         1.952579   -0.828811   -0.350870
      C         2.921769    0.239639   -0.710473
      C         2.490338    1.511414   -0.910774
      C         1.209107   -3.137564   -0.748705
      C         2.211838   -2.242426   -0.689016
      O        -2.072173    0.345485    1.662625
      C         4.370620   -0.069101   -0.704931
      O         4.862453   -1.057719   -0.200296
      O         5.115245    0.886708   -1.295780
      O         1.349127   -0.632523    1.030032
      H         1.478592    3.986140   -1.304961
      H         3.217799    2.275187   -1.155896
      H         3.231665   -2.532466   -0.886385
      H        -2.359873    1.212426    1.980090
      H         6.046302    0.637553   -1.193124
      H        -5.039812   -2.385882   -0.201668
      H        -5.662642   -0.012253   -0.174241
      H        -3.312421   -4.137669   -0.540117
      H        -0.945420   -4.790899   -0.790609
      H        -5.004052    2.368301   -0.365269
      H        -3.266545    4.069127   -0.690427
      H        -0.893051    4.651539   -1.136802
      H         1.434876   -4.170731   -0.989989
     Cr         1.545584    0.439888    2.883247
