# Supplementary material for: Dataset of optimized structures of reduced graphene-oxide with metal ions: Role of oxygen functional groups in metal ion adsorption
Source: Data Brief. 2025 Oct 10;63:112161. doi: 10.1016/j.dib.2025.112161 (PMC12607040; doi:10.1016/j.dib.2025.112161)
Supplement: Supplementary file 2 [file mmc2.zip › cor_rGO_CrII_OH_b3lyp_gd3_6311gss_IV.xyz]

43

      C        -3.051814    1.154327   -0.853019
      C        -3.806644   -1.110694   -1.304916
      C        -4.080708    0.224917   -1.154412
      C        -2.481573   -1.619719   -1.157400
      C        -1.718252    0.676684   -0.667856
      C        -1.434612   -0.719204   -0.822757
      C        -2.174282   -2.987437   -1.320703
      C        -0.876949   -3.442936   -1.183889
      C        -0.134361   -1.209623   -0.610405
      C         0.168687   -2.564763   -0.829189
      C         0.899921   -0.300476   -0.091765
      C        -0.659150    1.605645   -0.413534
      C         0.649845    1.145524   -0.192226
      C        -0.934688    2.997635   -0.358677
      C        -3.303041    2.553532   -0.746573
      C        -2.287537    3.439513   -0.517965
      C         0.130171    3.894523   -0.138287
      C         1.706563    2.049335   -0.017952
      C         1.424571    3.432548    0.006873
      C         2.346908   -0.801897   -0.006063
      C         3.406360    0.250441   -0.021781
      C         3.066604    1.561299    0.039851
      C         1.553853   -2.997542   -0.804972
      C         2.577692   -2.174588   -0.511437
      O        -2.163712    0.450946    1.894487
      C         4.837906   -0.143864    0.040745
      O         5.240096   -1.255790    0.313289
      O         5.676543    0.880401   -0.214494
      O         1.488621   -0.728668    1.158415
      H         2.238758    4.134863    0.141986
      H         3.852968    2.302797    0.099242
      H         3.599500   -2.504607   -0.618204
      H        -3.002454    0.928605    1.824844
      H         6.581271    0.553963   -0.094003
      H        -4.603640   -1.803914   -1.547514
      H        -5.092938    0.590407   -1.278811
      H        -2.969110   -3.679320   -1.573989
      H        -0.650850   -4.489325   -1.352344
      H        -4.319296    2.908427   -0.869705
      H        -2.494933    4.501642   -0.458114
      H        -0.074788    4.957629   -0.095715
      H         1.761628   -4.014474   -1.118987
     Cr        -2.154638   -1.193370    2.648232
