# Supplementary material for: Dataset of optimized structures of reduced graphene-oxide with metal ions: Role of oxygen functional groups in metal ion adsorption
Source: Data Brief. 2025 Oct 10;63:112161. doi: 10.1016/j.dib.2025.112161 (PMC12607040; doi:10.1016/j.dib.2025.112161)
Supplement: Supplementary file 2 [file mmc2.zip › cor_rGO_CuII_COOH_b3lyp_gd3_6311gss.xyz]

43

      C            4.438082   -0.254448   -0.007456
      C            4.612956    2.139675   -0.281705
      C            5.210397    0.893303   -0.180991
      C            3.202271    2.328339   -0.246066
      C            2.981427   -0.100221    0.407355
      C            2.364983    1.216384   -0.009234
      C            2.616861    3.589371   -0.487977
      C            1.241572    3.726195   -0.516645
      C            0.994457    1.354672   -0.019872
      C            0.406498    2.616324   -0.303613
      C            0.130254    0.181409    0.260700
      C            2.116290   -1.287943    0.047386
      C            0.741934   -1.152990    0.046541
      C            2.710290   -2.551804   -0.146134
      C            4.970666   -1.556604   -0.109759
      C            4.145566   -2.652320   -0.173446
      C            1.889430   -3.677594   -0.335304
      C           -0.080967   -2.280422   -0.178317
      C            0.510601   -3.541403   -0.351390
      C           -1.361733    0.333193    0.107186
      C           -2.132800   -0.911282   -0.198292
      C           -1.512238   -2.112522   -0.281227
      C           -1.029819    2.716585   -0.456140
      C           -1.856140    1.662917   -0.327278
      O            3.023116    0.008691    1.861816
      C           -3.600316   -0.830951   -0.250644
      O           -4.190575    0.058030    0.371080
      O           -4.312310   -1.714597   -0.931018
      O           -0.723402    0.309944    1.413347
      H           -0.117360   -4.408693   -0.513792
      H           -2.092112   -3.018383   -0.420080
      H           -2.910536    1.774058   -0.534543
      H            3.371765   -0.820109    2.220240
      H           -3.769263   -2.273944   -1.504904
      H            5.239961    3.008001   -0.451946
      H            6.281884    0.799564   -0.306250
      H            3.255248    4.446655   -0.663941
      H            0.796226    4.691378   -0.723624
      H            6.041928   -1.679641   -0.209679
      H            4.582840   -3.636387   -0.298725
      H            2.342139   -4.651071   -0.477594
      H           -1.435671    3.679389   -0.743781
     Cu          -6.007752    0.472602    0.236578
