# Supplementary material for: Dataset of optimized structures of reduced graphene-oxide with metal ions: Role of oxygen functional groups in metal ion adsorption
Source: Data Brief. 2025 Oct 10;63:112161. doi: 10.1016/j.dib.2025.112161 (PMC12607040; doi:10.1016/j.dib.2025.112161)
Supplement: Supplementary file 2 [file mmc2.zip › cor_rGO_CuII_O_b3lyp_gd3_6311gss.xyz]

43

      C           -3.819973    0.970902   -0.183044
      C           -4.610068   -1.311431   -0.187699
      C           -4.863402    0.049338   -0.249289
      C           -3.296790   -1.852421   -0.090064
      C           -2.450042    0.493846    0.278219
      C           -2.196820   -0.974968    0.032846
      C           -3.063369   -3.241485   -0.161569
      C           -1.772009   -3.732816   -0.137180
      C           -0.908853   -1.463434    0.068470
      C           -0.674895   -2.860306   -0.045487
      C            0.238194   -0.528618    0.197189
      C           -1.309858    1.373368   -0.183010
      C           -0.015753    0.889431   -0.150381
      C           -1.559951    2.725921   -0.488938
      C           -4.000239    2.348718   -0.425292
      C           -2.921795    3.186375   -0.563793
      C           -0.478198    3.588143   -0.739766
      C            1.067510    1.758460   -0.411531
      C            0.819880    3.108025   -0.700089
      C            1.633243   -1.095690    0.037449
      C            2.713571   -0.135442   -0.377198
      C            2.417394    1.227042   -0.499876
      C            0.680760   -3.360217   -0.131092
      C            1.758889   -2.557561   -0.152917
      O           -2.509175    0.568194    1.734920
      C            3.942531   -0.631617   -1.088602
      O            3.986305   -1.656135   -1.722240
      O            4.963939    0.227155   -0.968844
      O            1.089533   -0.726582    1.348908
      H            1.651412    3.770982   -0.902898
      H            3.168618    1.872599   -0.942749
      H            2.746533   -2.969950   -0.285071
      H           -2.642685    1.492939    1.988295
      H            5.703777   -0.091627   -1.510134
      H           -5.441234   -2.002943   -0.271640
      H           -5.874583    0.400988   -0.411440
      H           -3.904592   -3.918293   -0.247901
      H           -1.595096   -4.798585   -0.210296
      H           -5.003937    2.731042   -0.563137
      H           -3.090521    4.233736   -0.786595
      H           -0.666748    4.628681   -0.973249
      H            0.813513   -4.431149   -0.228682
     Cu           3.100379    0.825488    1.390325
