# Supplementary material for: Dataset of optimized structures of reduced graphene-oxide with metal ions: Role of oxygen functional groups in metal ion adsorption
Source: Data Brief. 2025 Oct 10;63:112161. doi: 10.1016/j.dib.2025.112161 (PMC12607040; doi:10.1016/j.dib.2025.112161)
Supplement: Supplementary file 2 [file mmc2.zip › cor_rGO_CuII_OH_b3lyp_gd3_6311gss_III.xyz]

43

      C            3.327381   -0.854831   -0.581818
      C            3.911854    1.478452   -0.910619
      C            4.273197    0.150235   -0.828824
      C            2.552486    1.904876   -0.807444
      C            1.954741   -0.442338   -0.099208
      C            1.545608    0.952691   -0.494141
      C            2.176297    3.238330   -1.059371
      C            0.845741    3.609104   -1.025163
      C            0.218948    1.320361   -0.450769
      C           -0.153844    2.660517   -0.731586
      C           -0.830241    0.342578    0.047306
      C            0.873433   -1.466770   -0.323382
      C           -0.449666   -1.091464   -0.262449
      C            1.230138   -2.829049   -0.499774
      C            3.608324   -2.225383   -0.688895
      C            2.611419   -3.177732   -0.629389
      C            0.211384   -3.798036   -0.579674
      C           -1.468652   -2.067565   -0.355411
      C           -1.116965   -3.423916   -0.504262
      C           -2.268127    0.712754   -0.324421
      C           -3.234961   -0.330355   -0.292445
      C           -2.828994   -1.654773   -0.308936
      C           -1.534449    2.991978   -0.749500
      C           -2.543093    2.059036   -0.576297
      O            2.136540   -0.315916    1.418464
      C           -4.705739   -0.034365   -0.278909
      O           -5.199501    1.055336   -0.098301
      O           -5.446389   -1.139732   -0.472252
      O           -0.888507    0.472556    1.479114
      H           -1.898615   -4.170954   -0.568767
      H           -3.587340   -2.426064   -0.327136
      H           -3.569362    2.372110   -0.682819
      H            2.548092   -1.121374    1.773128
      H           -6.380478   -0.885110   -0.417693
      H            4.666711    2.224622   -1.127428
      H            5.300029   -0.138634   -1.018010
      H            2.940857    3.968295   -1.294467
      H            0.559032    4.632552   -1.233600
      H            4.630150   -2.531403   -0.878185
      H            2.867618   -4.224384   -0.741248
      H            0.479306   -4.839314   -0.708910
      H           -1.809583    4.019206   -0.960652
     Cu           0.662039    0.496431    2.395237
