# Supplementary material for: Dataset of optimized structures of reduced graphene-oxide with metal ions: Role of oxygen functional groups in metal ion adsorption
Source: Data Brief. 2025 Oct 10;63:112161. doi: 10.1016/j.dib.2025.112161 (PMC12607040; doi:10.1016/j.dib.2025.112161)
Supplement: Supplementary file 2 [file mmc2.zip › cor_rGO_FeII_COOH_b3lyp_gd3_6311gss_IV.xyz]

43

      C            4.359828   -0.164789   -0.049301
      C            4.496465    2.248627   -0.288441
      C            5.104354    1.016735   -0.225614
      C            3.065097    2.385228   -0.245321
      C            2.919251   -0.050666    0.412309
      C            2.263316    1.248801   -0.000879
      C            2.431201    3.619950   -0.488359
      C            1.051658    3.714244   -0.512092
      C            0.879185    1.348337   -0.010085
      C            0.249279    2.582108   -0.289490
      C            0.052373    0.149749    0.278983
      C            2.083233   -1.261752    0.049577
      C            0.702217   -1.166542    0.057394
      C            2.711633   -2.515965   -0.156478
      C            4.919621   -1.445915   -0.190710
      C            4.142349   -2.585310   -0.212506
      C            1.906546   -3.662801   -0.333765
      C           -0.097233   -2.314184   -0.156773
      C            0.531441   -3.565132   -0.332200
      C           -1.450584    0.257915    0.157143
      C           -2.190518   -1.004635   -0.147934
      C           -1.519668   -2.189808   -0.246108
      C           -1.192716    2.638527   -0.430800
      C           -1.990972    1.567224   -0.281311
      O            2.949354    0.041727    1.880199
      C           -3.644361   -0.992278   -0.187764
      O           -4.295241   -0.092054    0.379172
      O           -4.331019   -1.944565   -0.801696
      O           -0.785910    0.247424    1.453937
      H           -0.077654   -4.448487   -0.485223
      H           -2.070945   -3.115019   -0.379975
      H           -3.050641    1.647830   -0.472242
      H            3.418076   -0.738677    2.206155
      H           -3.769700   -2.511229   -1.349745
      H            5.092788    3.139889   -0.446529
      H            6.176575    0.937974   -0.370803
      H            3.039288    4.498297   -0.673327
      H            0.576356    4.665936   -0.721131
      H            5.991389   -1.529133   -0.336907
      H            4.607362   -3.555621   -0.340906
      H            2.383743   -4.623975   -0.484893
      H           -1.627331    3.588320   -0.723780
     Fe          -6.141722    0.649139    0.164214
