# Supplementary material for: Dataset of optimized structures of reduced graphene-oxide with metal ions: Role of oxygen functional groups in metal ion adsorption
Source: Data Brief. 2025 Oct 10;63:112161. doi: 10.1016/j.dib.2025.112161 (PMC12607040; doi:10.1016/j.dib.2025.112161)
Supplement: Supplementary file 2 [file mmc2.zip › cor_rGO_FeII_O_b3lyp_gd3_6311gss_IV.xyz]

43

      C           -3.627820    0.724404   -0.157180
      C           -4.276854   -1.619424   -0.164071
      C           -4.609427   -0.284006   -0.148377
      C           -2.907868   -2.053383   -0.244040
      C           -2.196708    0.342961    0.160786
      C           -1.872981   -1.095297   -0.175771
      C           -2.558339   -3.406535   -0.425951
      C           -1.232476   -3.791921   -0.534665
      C           -0.549193   -1.487302   -0.279186
      C           -0.201461   -2.840756   -0.463715
      C            0.520388   -0.468037   -0.164279
      C           -1.183821    1.310122   -0.413584
      C            0.140553    0.922031   -0.511553
      C           -1.557408    2.644784   -0.699206
      C           -3.925627    2.082376   -0.375985
      C           -2.941473    3.018397   -0.611264
      C           -0.554308    3.559820   -1.082370
      C            1.141041    1.839319   -0.894653
      C            0.767601    3.166336   -1.178035
      C            1.952277   -0.885710   -0.286188
      C            2.934271    0.152657   -0.691366
      C            2.514470    1.411996   -0.976385
      C            1.195560   -3.203931   -0.612643
      C            2.206340   -2.317383   -0.545920
      O           -2.045772    0.380932    1.626538
      C            4.380584   -0.168057   -0.660366
      O            4.862076   -1.128137   -0.094656
      O            5.134898    0.742457   -1.307629
      O            1.316273   -0.619025    1.076566
      H            1.528176    3.880233   -1.471693
      H            3.249942    2.155189   -1.257937
      H            3.228881   -2.627606   -0.691585
      H           -2.308271    1.264780    1.917941
      H            6.063498    0.490664   -1.190020
      H           -5.057058   -2.371406   -0.185129
      H           -5.653037    0.008825   -0.193270
      H           -3.344646   -4.150521   -0.485157
      H           -0.981686   -4.836490   -0.679167
      H           -4.967105    2.383411   -0.414844
      H           -3.209607    4.051624   -0.797473
      H           -0.831997    4.583838   -1.303594
      H            1.419702   -4.247058   -0.808741
     Fe           1.360749    0.733997    2.691151
