# Supplementary material for: Dataset of optimized structures of reduced graphene-oxide with metal ions: Role of oxygen functional groups in metal ion adsorption
Source: Data Brief. 2025 Oct 10;63:112161. doi: 10.1016/j.dib.2025.112161 (PMC12607040; doi:10.1016/j.dib.2025.112161)
Supplement: Supplementary file 2 [file mmc2.zip › cor_rGO_FeII_OH_b3lyp_gd3_6311gss_VI.xyz]

43

      C            2.816356   -1.140045   -1.031598
      C            3.581129    1.134228   -1.434017
      C            3.837693   -0.219190   -1.356497
      C            2.278725    1.654781   -1.194185
      C            1.504602   -0.649312   -0.758479
      C            1.238618    0.757821   -0.833919
      C            1.988668    3.034525   -1.287667
      C            0.709714    3.505799   -1.061138
      C           -0.037370    1.258672   -0.534983
      C           -0.329380    2.629605   -0.687363
      C           -1.061150    0.345672   -0.004496
      C            0.450297   -1.569584   -0.478748
      C           -0.841084   -1.098266   -0.171310
      C            0.702870   -2.969120   -0.502566
      C            3.050757   -2.549635   -1.001875
      C            2.037239   -3.427920   -0.757126
      C           -0.366083   -3.855745   -0.266124
      C           -1.902534   -1.990556    0.014854
      C           -1.642495   -3.378884   -0.035040
      C           -2.498523    0.864298    0.161824
      C           -3.573888   -0.170446    0.147652
      C           -3.251244   -1.487199    0.149702
      C           -1.702707    3.081069   -0.579658
      C           -2.726706    2.261460   -0.274594
      O            1.949130   -0.256046    1.884867
      C           -4.996243    0.240523    0.275879
      O           -5.373379    1.349197    0.593965
      O           -5.857968   -0.765591    0.025248
      O           -1.593328    0.734478    1.281647
      H           -2.461609   -4.073805    0.108327
      H           -4.045898   -2.219501    0.213101
      H           -3.746014    2.613399   -0.314132
      H            1.869379   -1.194580    2.088453
      H           -6.752614   -0.430896    0.190132
      H            4.378479    1.821277   -1.691651
      H            4.835532   -0.591531   -1.554664
      H            2.781138    3.722222   -1.558745
      H            0.493229    4.561173   -1.176720
      H            4.053332   -2.910951   -1.197430
      H            2.225564   -4.495141   -0.757047
      H           -0.181070   -4.923174   -0.283259
      H           -1.907027    4.114430   -0.836763
     Fe           3.456091    0.689826    2.211285
