# Supplementary material for: Dataset of optimized structures of reduced graphene-oxide with metal ions: Role of oxygen functional groups in metal ion adsorption
Source: Data Brief. 2025 Oct 10;63:112161. doi: 10.1016/j.dib.2025.112161 (PMC12607040; doi:10.1016/j.dib.2025.112161)
Supplement: Supplementary file 2 [file mmc2.zip › cor_rGO_MnII_COOH_b3lyp_gd3_6311gss_VII.xyz]

43

      C            4.346746   -0.165875   -0.032275
      C            4.485704    2.246756   -0.282907
      C            5.092284    1.014382   -0.210318
      C            3.054281    2.384007   -0.247879
      C            2.903205   -0.049960    0.418928
      C            2.250807    1.248891   -0.002197
      C            2.421500    3.617777   -0.499301
      C            1.042072    3.712828   -0.528048
      C            0.866705    1.349307   -0.017519
      C            0.238017    2.582264   -0.303003
      C            0.038826    0.151257    0.270370
      C            2.069480   -1.261804    0.052794
      C            0.687505   -1.165760    0.050352
      C            2.698032   -2.515974   -0.146471
      C            4.907904   -1.448753   -0.163075
      C            4.130897   -2.587063   -0.188231
      C            1.893031   -3.660668   -0.331474
      C           -0.111556   -2.310796   -0.171675
      C            0.516955   -3.560897   -0.343525
      C           -1.462278    0.260178    0.144609
      C           -2.202591   -0.999351   -0.167274
      C           -1.537461   -2.183283   -0.269664
      C           -1.204159    2.639859   -0.445587
      C           -2.002825    1.569208   -0.293419
      O            2.922302    0.046244    1.887482
      C           -3.664364   -0.973783   -0.197976
      O           -4.303191   -0.105224    0.411077
      O           -4.350323   -1.898378   -0.862396
      O           -0.801984    0.249163    1.444243
      H           -0.091288   -4.443793   -0.502994
      H           -2.091488   -3.105519   -0.412954
      H           -3.063232    1.648610   -0.482145
      H            3.387497   -0.734303    2.218017
      H           -3.783922   -2.435161   -1.434340
      H            5.083367    3.136880   -0.442432
      H            6.165341    0.934456   -0.349104
      H            3.030623    4.495040   -0.686213
      H            0.568183    4.664040   -0.742657
      H            5.981111   -1.532417   -0.298554
      H            4.596017   -3.558381   -0.308591
      H            2.369806   -4.622866   -0.477984
      H           -1.637619    3.589793   -0.740056
     Mn          -6.280045    0.650909    0.201814
