# Supplementary material for: Dataset of optimized structures of reduced graphene-oxide with metal ions: Role of oxygen functional groups in metal ion adsorption
Source: Data Brief. 2025 Oct 10;63:112161. doi: 10.1016/j.dib.2025.112161 (PMC12607040; doi:10.1016/j.dib.2025.112161)
Supplement: Supplementary file 2 [file mmc2.zip › cor_rGO_MnII_O_b3lyp_gd3_6311gss_VII.xyz]

43

      C           -3.351046    0.872309   -0.700978
      C           -4.009740   -1.470094   -0.950293
      C           -4.343483   -0.121388   -0.875116
      C           -2.676214   -1.890600   -0.847788
      C           -2.004390    0.477822   -0.567867
      C           -1.652022   -0.912749   -0.628774
      C           -2.309967   -3.270964   -0.951109
      C           -1.001182   -3.653117   -0.877686
      C           -0.327993   -1.320769   -0.490915
      C            0.022544   -2.685544   -0.661698
      C            0.720230   -0.345588   -0.023494
      C           -0.984373    1.463938   -0.439305
      C            0.359244    1.085296   -0.310624
      C           -1.332771    2.856290   -0.484939
      C           -3.677803    2.267030   -0.688544
      C           -2.699204    3.222009   -0.592327
      C           -0.293256    3.826467   -0.426286
      C            1.371014    2.052327   -0.321394
      C            1.016188    3.440376   -0.367719
      C            2.135991   -0.722518   -0.419958
      C            3.107780    0.302680   -0.446087
      C            2.728466    1.642962   -0.356811
      C            1.397698   -3.045297   -0.685698
      C            2.402202   -2.098613   -0.620173
      O           -1.797609   -0.587307    2.441736
      C            4.575617   -0.006156   -0.558332
      O            5.090514   -1.063569   -0.277087
      O            5.276813    1.052778   -0.994758
      O            0.873896   -0.506530    1.413502
      H            1.807778    4.180102   -0.361477
      H            3.495147    2.405015   -0.369068
      H            3.427263   -2.414807   -0.739335
      H           -2.263236    0.095683    1.942257
      H            6.215493    0.808055   -1.003667
      H           -4.788897   -2.207784   -1.097836
      H           -5.380215    0.179573   -0.967194
      H           -3.091106   -4.004984   -1.107804
      H           -0.722488   -4.693346   -0.990768
      H           -4.717808    2.557572   -0.775641
      H           -2.959738    4.273274   -0.607020
      H           -0.556104    4.876864   -0.451219
      H            1.660281   -4.086073   -0.829434
     Mn          -0.108659   -0.197151    2.898182
