# Supplementary material for: Dataset of optimized structures of reduced graphene-oxide with metal ions: Role of oxygen functional groups in metal ion adsorption
Source: Data Brief. 2025 Oct 10;63:112161. doi: 10.1016/j.dib.2025.112161 (PMC12607040; doi:10.1016/j.dib.2025.112161)
Supplement: Supplementary file 2 [file mmc2.zip › cor_rGO_MnII_OH_b3lyp_gd3_6311gss_V.xyz]

43

      C            2.878438   -1.163940   -0.933752
      C            3.641011    1.093253   -1.399011
      C            3.904210   -0.247823   -1.269771
      C            2.330653    1.624106   -1.182044
      C            1.564297   -0.660137   -0.635153
      C            1.291368    0.744650   -0.783148
      C            2.038265    2.994134   -1.337877
      C            0.756073    3.469551   -1.134859
      C            0.008131    1.246630   -0.526730
      C           -0.284513    2.607234   -0.733569
      C           -1.028718    0.342794    0.002641
      C            0.482388   -1.582554   -0.420526
      C           -0.807648   -1.105351   -0.151765
      C            0.728594   -2.979215   -0.451504
      C            3.096446   -2.569415   -0.904856
      C            2.066308   -3.441235   -0.681471
      C           -0.348470   -3.864755   -0.252642
      C           -1.880524   -1.996509    0.001636
      C           -1.628461   -3.383352   -0.048084
      C           -2.461199    0.863929    0.133519
      C           -3.541485   -0.167543    0.119606
      C           -3.228680   -1.485670    0.118750
      C           -1.660282    3.062277   -0.652218
      C           -2.685682    2.251400   -0.333789
      O            2.108162   -0.546250    1.648897
      C           -4.960175    0.253924    0.259489
      O           -5.322440    1.359592    0.603300
      O           -5.832193   -0.737489   -0.010517
      O           -1.577192    0.747597    1.276444
      H           -2.454052   -4.074803    0.072001
      H           -4.028181   -2.213208    0.176312
      H           -3.704617    2.601606   -0.394247
      H            2.409732   -1.456221    1.765629
      H           -6.723423   -0.398408    0.164028
      H            4.434275    1.775661   -1.680943
      H            4.901447   -0.627023   -1.456240
      H            2.828851    3.672550   -1.636255
      H            0.537777    4.519059   -1.293716
      H            4.095655   -2.943061   -1.092907
      H            2.249036   -4.509487   -0.686221
      H           -0.166767   -4.932607   -0.274635
      H           -1.862124    4.087681   -0.941331
     Mn           3.233985    0.898895    2.332652
