# Supplementary material for: Dataset of optimized structures of reduced graphene-oxide with metal ions: Role of oxygen functional groups in metal ion adsorption
Source: Data Brief. 2025 Oct 10;63:112161. doi: 10.1016/j.dib.2025.112161 (PMC12607040; doi:10.1016/j.dib.2025.112161)
Supplement: Supplementary file 2 [file mmc2.zip › cor_rGO_NiII_COOH_b3lyp_gd3_6311gss.xyz]

43

      C            4.407114   -0.163701   -0.009255
      C            4.544628    2.248731   -0.259159
      C            5.153026    1.018028   -0.178009
      C            3.112754    2.383871   -0.241219
      C            2.958329   -0.049690    0.425996
      C            2.308659    1.247807   -0.003267
      C            2.480924    3.616210   -0.501475
      C            1.101629    3.708772   -0.545632
      C            0.925142    1.345838   -0.032935
      C            0.297373    2.577281   -0.326901
      C            0.096752    0.147349    0.251111
      C            2.129837   -1.262842    0.051809
      C            0.748966   -1.169108    0.037705
      C            2.762627   -2.516544   -0.142600
      C            4.970384   -1.444810   -0.136078
      C            4.194174   -2.584721   -0.170989
      C            1.961091   -3.663410   -0.335041
      C           -0.047084   -2.316776   -0.190368
      C            0.585794   -3.566580   -0.357736
      C           -1.402461    0.254419    0.116143
      C           -2.138911   -1.008198   -0.194051
      C           -1.469768   -2.193483   -0.293515
      C           -1.143388    2.631773   -0.482843
      C           -1.941785    1.560839   -0.332097
      O            2.961989    0.047782    1.893582
      C           -3.593143   -0.989219   -0.222290
      O           -4.214633   -0.101387    0.395223
      O           -4.293398   -1.911387   -0.860674
      O           -0.751020    0.247699    1.419852
      H           -0.019603   -4.450542   -0.521579
      H           -2.022127   -3.116955   -0.435358
      H           -3.000427    1.639120   -0.530361
      H            3.424037   -0.731751    2.230958
      H           -3.741707   -2.458181   -1.438287
      H            5.142544    3.139823   -0.412168
      H            6.227774    0.940199   -0.303551
      H            3.090545    4.494256   -0.682719
      H            0.628382    4.658713   -0.766946
      H            6.044814   -1.527733   -0.261292
      H            4.662428   -3.554845   -0.288498
      H            2.441277   -4.624398   -0.477785
      H           -1.576025    3.579531   -0.785135
     Ni          -6.033621    0.602861    0.225894
