# Supplementary material for: Dataset of optimized structures of reduced graphene-oxide with metal ions: Role of oxygen functional groups in metal ion adsorption
Source: Data Brief. 2025 Oct 10;63:112161. doi: 10.1016/j.dib.2025.112161 (PMC12607040; doi:10.1016/j.dib.2025.112161)
Supplement: Supplementary file 2 [file mmc2.zip › cor_rGO_NiII_O_b3lyp_gd3_6311gss.xyz]

43

      C           -3.668354    0.753783   -0.099623
      C           -4.338708   -1.583441   -0.099440
      C           -4.658991   -0.245041   -0.078642
      C           -2.975711   -2.029873   -0.198498
      C           -2.236927    0.359276    0.204036
      C           -1.930544   -1.081295   -0.140447
      C           -2.642739   -3.385205   -0.392086
      C           -1.322576   -3.782465   -0.524426
      C           -0.613386   -1.485199   -0.266450
      C           -0.282446   -2.841310   -0.465809
      C            0.470402   -0.477792   -0.168099
      C           -1.220896    1.316704   -0.383254
      C            0.098551    0.917730   -0.502086
      C           -1.588089    2.651771   -0.676557
      C           -3.956694    2.113476   -0.317826
      C           -2.966921    3.038681   -0.570893
      C           -0.585999    3.553298   -1.092825
      C            1.096650    1.819584   -0.930144
      C            0.729294    3.146626   -1.218678
      C            1.889868   -0.912300   -0.335726
      C            2.875792    0.114360   -0.749328
      C            2.463375    1.377013   -1.034857
      C            1.106693   -3.219234   -0.641377
      C            2.127831   -2.342729   -0.594327
      O           -2.073029    0.391736    1.665900
      C            4.320253   -0.217636   -0.723895
      O            4.795282   -1.178242   -0.154566
      O            5.076610    0.685053   -1.377787
      O            1.277773   -0.658091    1.070604
      H            1.488319    3.849402   -1.541319
      H            3.201830    2.111066   -1.331720
      H            3.145215   -2.662228   -0.754042
      H           -2.328725    1.275527    1.963508
      H            6.004713    0.429712   -1.263521
      H           -5.125963   -2.328164   -0.111781
      H           -5.700304    0.057048   -0.111466
      H           -3.436943   -4.121256   -0.443150
      H           -1.083414   -4.828183   -0.679258
      H           -4.995696    2.423891   -0.344815
      H           -3.228259    4.072878   -0.760954
      H           -0.860081    4.577112   -1.319107
      H            1.316416   -4.264525   -0.841221
     Ni           1.637552    0.718978    2.496899
