# Supplementary material for: Dataset of optimized structures of reduced graphene-oxide with metal ions: Role of oxygen functional groups in metal ion adsorption
Source: Data Brief. 2025 Oct 10;63:112161. doi: 10.1016/j.dib.2025.112161 (PMC12607040; doi:10.1016/j.dib.2025.112161)
Supplement: Supplementary file 2 [file mmc2.zip › cor_rGO_NiII_OH_b3lyp_gd3_6311gss.xyz]

43

      C            2.993239   -1.262080   -0.725982
      C            3.750801    0.967834   -1.328104
      C            4.007621   -0.366009   -1.118415
      C            2.424423    1.506600   -1.203518
      C            1.695382   -0.700471   -0.243234
      C            1.382655    0.680862   -0.720710
      C            2.121630    2.839184   -1.544557
      C            0.831893    3.323250   -1.425059
      C            0.090663    1.177839   -0.578239
      C           -0.209090    2.505370   -0.949340
      C           -0.972124    0.309789   -0.017853
      C            0.538714   -1.646488   -0.272904
      C           -0.750525   -1.151565   -0.118241
      C            0.771034   -3.039426   -0.343222
      C            3.166034   -2.660789   -0.715439
      C            2.112432   -3.522398   -0.515617
      C           -0.332193   -3.913183   -0.258903
      C           -1.849046   -2.030575   -0.061403
      C           -1.614915   -3.418159   -0.123656
      C           -2.390980    0.836100    0.032384
      C           -3.484903   -0.181456    0.025889
      C           -3.191723   -1.503862    0.012018
      C           -1.584726    2.965682   -0.920290
      C           -2.610540    2.192182   -0.524046
      O            1.916017   -0.482710    1.337793
      C           -4.891624    0.263099    0.186180
      O           -5.228341    1.371048    0.550430
      O           -5.788220   -0.707041   -0.086423
      O           -1.546816    0.779078    1.221708
      H           -2.456428   -4.099172   -0.073406
      H           -4.002381   -2.220563    0.051721
      H           -3.627435    2.546644   -0.595932
      H            2.210656   -1.325640    1.717771
      H           -6.669329   -0.351163    0.104649
      H            4.545403    1.627505   -1.655664
      H            4.997903   -0.760914   -1.314816
      H            2.912368    3.482582   -1.912460
      H            0.610456    4.345536   -1.709384
      H            4.152738   -3.058891   -0.923404
      H            2.276594   -4.593020   -0.537888
      H           -0.163883   -4.982433   -0.309569
      H           -1.782939    3.964304   -1.294145
     Ni           2.505370    1.168366    2.320644
