# Supplementary material for: Dataset of optimized structures of reduced graphene-oxide with metal ions: Role of oxygen functional groups in metal ion adsorption
Source: Data Brief. 2025 Oct 10;63:112161. doi: 10.1016/j.dib.2025.112161 (PMC12607040; doi:10.1016/j.dib.2025.112161)
Supplement: Supplementary file 2 [file mmc2.zip › cor_rGO_ZnII_COOH_b3lyp_gd3_6311gss.xyz]

43

      C            4.460162   -0.287146    0.131571
      C            4.710339    2.116235   -0.122842
      C            5.261947    0.862296    0.001495
      C            3.286371    2.308960   -0.190714
      C            2.994478   -0.111724    0.479884
      C            2.424553    1.208304    0.007458
      C            2.719986    3.562938   -0.495632
      C            1.350080    3.710662   -0.618447
      C            1.049979    1.362298   -0.100887
      C            0.488920    2.614911   -0.436142
      C            0.159988    0.200862    0.146222
      C            2.140944   -1.292067    0.060286
      C            0.767931   -1.141645   -0.032919
      C            2.731175   -2.570980   -0.096766
      C            4.977096   -1.591676    0.043124
      C            4.158689   -2.698628   -0.037103
      C            1.895241   -3.683061   -0.338335
      C           -0.060209   -2.254194   -0.308286
      C            0.528288   -3.528886   -0.441635
      C           -1.323528    0.368150   -0.059698
      C           -2.098642   -0.864752   -0.392805
      C           -1.472593   -2.073423   -0.473007
      C           -0.939175    2.725508   -0.666860
      C           -1.787341    1.689272   -0.545174
      O            2.914457   -0.005984    1.945096
      C           -3.554476   -0.803227   -0.413079
      O           -4.147238    0.109378    0.193804
      O           -4.281470   -1.719830   -1.028589
      O           -0.736209    0.344960    1.274663
      H           -0.102615   -4.387563   -0.640345
      H           -2.052952   -2.976736   -0.630215
      H           -2.830900    1.804300   -0.799577
      H            3.325372   -0.800923    2.311323
      H           -3.750893   -2.293894   -1.599471
      H            5.352319    2.981070   -0.244863
      H            6.338188    0.740052   -0.059255
      H            3.373725    4.414328   -0.648123
      H            0.929605    4.677095   -0.872698
      H            6.052945   -1.718958   -0.015622
      H            4.592519   -3.687729   -0.123948
      H            2.341961   -4.663786   -0.453312
      H           -1.316311    3.686451   -1.000361
     Zn          -6.049016    0.447472    0.503281
