# Supplementary material for: Dataset of optimized structures of reduced graphene-oxide with metal ions: Role of oxygen functional groups in metal ion adsorption
Source: Data Brief. 2025 Oct 10;63:112161. doi: 10.1016/j.dib.2025.112161 (PMC12607040; doi:10.1016/j.dib.2025.112161)
Supplement: Supplementary file 2 [file mmc2.zip › cor_rGO_ZnII_O_b3lyp_gd3_6311gss.xyz]

43

      C           -3.687868    0.762547   -0.101641
      C           -4.371758   -1.570393   -0.074077
      C           -4.684180   -0.230160   -0.065115
      C           -3.011148   -2.025533   -0.173218
      C           -2.256778    0.363608    0.196306
      C           -1.959986   -1.083304   -0.128347
      C           -2.687327   -3.384630   -0.355571
      C           -1.370222   -3.791346   -0.488892
      C           -0.644576   -1.496594   -0.254084
      C           -0.323657   -2.856573   -0.442214
      C            0.444811   -0.492939   -0.182706
      C           -1.240452    1.306313   -0.413839
      C            0.075301    0.896504   -0.541379
      C           -1.600966    2.641233   -0.715741
      C           -3.969372    2.122764   -0.328107
      C           -2.976092    3.039300   -0.597462
      C           -0.596625    3.531736   -1.149568
      C            1.075248    1.787366   -0.985828
      C            0.714571    3.114184   -1.283613
      C            1.861854   -0.938942   -0.352080
      C            2.847715    0.075087   -0.798497
      C            2.438506    1.336364   -1.094251
      C            1.061931   -3.245707   -0.625454
      C            2.088348   -2.375593   -0.597281
      O           -2.081945    0.418730    1.657022
      C            4.290245   -0.265181   -0.791816
      O            4.769561   -1.221751   -0.218917
      O            5.041922    0.624484   -1.469381
      O            1.275858   -0.652785    1.045387
      H            1.475907    3.808942   -1.618213
      H            3.177881    2.062543   -1.407990
      H            3.101721   -2.703154   -0.766289
      H           -2.339750    1.306016    1.942261
      H            5.969897    0.363964   -1.366504
      H           -5.163136   -2.310832   -0.076057
      H           -5.723884    0.077904   -0.095101
      H           -3.486486   -4.115887   -0.398478
      H           -1.138546   -4.839766   -0.636950
      H           -5.006522    2.440074   -0.346821
      H           -3.231754    4.074346   -0.790690
      H           -0.865194    4.555772   -1.381546
      H            1.262600   -4.294285   -0.817471
     Zn           1.693966    0.763476    2.457127
