# Supplementary material for: Dataset of optimized structures of reduced graphene-oxide with metal ions: Role of oxygen functional groups in metal ion adsorption
Source: Data Brief. 2025 Oct 10;63:112161. doi: 10.1016/j.dib.2025.112161 (PMC12607040; doi:10.1016/j.dib.2025.112161)
Supplement: Supplementary file 2 [file mmc2.zip › cor_rGO_ZnII_OH_b3lyp_gd3_6311gss.xyz]

43

      C            3.185406   -1.010594   -0.799551
      C            3.819275    1.284280   -1.282954
      C            4.142973   -0.046421   -1.166724
      C            2.470730    1.745703   -1.111278
      C            1.866936   -0.538588   -0.265630
      C            1.469944    0.839166   -0.691983
      C            2.096709    3.071150   -1.406652
      C            0.774880    3.468759   -1.323524
      C            0.140439    1.245945   -0.596754
      C           -0.229831    2.565388   -0.934266
      C           -0.887669    0.299298   -0.101110
      C            0.764182   -1.548608   -0.316828
      C           -0.560119   -1.141369   -0.202850
      C            1.082296   -2.924759   -0.414404
      C            3.441702   -2.396359   -0.821973
      C            2.448501   -3.323163   -0.608405
      C            0.036647   -3.867887   -0.367873
      C           -1.602346   -2.090450   -0.196183
      C           -1.278910   -3.458492   -0.262987
      C           -2.338907    0.730691   -0.104050
      C           -3.361654   -0.355061   -0.169928
      C           -2.978567   -1.654442   -0.178279
      C           -1.632840    2.933121   -0.961390
      C           -2.623174    2.082574   -0.639696
      O            2.214548   -0.352790    1.295824
      C           -4.800683   -0.007728   -0.070167
      O           -5.228418    1.070137    0.289161
      O           -5.616105   -1.032509   -0.393607
      O           -1.544130    0.705783    1.121569
      H           -2.076670   -4.192027   -0.250409
      H           -3.739299   -2.424871   -0.180056
      H           -3.656918    2.371248   -0.752293
      H            2.567690   -1.194700    1.622748
      H           -6.527145   -0.739099   -0.240694
      H            4.574449    2.002106   -1.580499
      H            5.146563   -0.380335   -1.404739
      H            2.857423    3.775672   -1.722506
      H            0.499512    4.485891   -1.577571
      H            4.446053   -2.729713   -1.057787
      H            2.676077   -4.381555   -0.649789
      H            0.274514   -4.922850   -0.436151
      H           -1.878514    3.928397   -1.315675
     Zn           1.451786    0.862132    2.700483
